# Supplementary material for: A cross‐sectional study of avian influenza A virus in Myanmar live bird markets: Detection of a newly introduced H9N2?
Source: Influenza Other Respir Viruses. 2023 Feb 22;17(2):e13111. doi: 10.1111/irv.13111 (PMC9970615; doi:10.1111/irv.13111)
Supplement: Supplementary file 1 — Table S1. Primers and probes used for influenza A virus hemagglutinin subtyping. Table S2. Record of influenza A virus‐positive specimens collected from three poultry markets in Yangon, Myanmar, in 2019. Table S3. List of GISAID sequences used for phylogenetic analyses. [file IRV-17-e13111-s002.xls]

## Sheet: Acknowledge Table
We gratefully acknowledge the authors, originating and submitting laboratories of the sequences from GISAID’s EpiFlu™ Database on which this research is based. The list is detailed below.
All submitters of data may be contacted directly via www.gisaid.org
Segment ID	Segment	Country	Collection Date	Isolate-ID	Isolate Name	Originating Lab	Submitting Lab	Authors
EPI470820	HA	China	2008-Sep-01	EPI_ISL_146594	A/chicken/Hong Kong/NT155/2008		Import from public-domain	Lam,T.T.Y.; Wang,J.; Shen,Y.; Zhou,B.; Duan,L.; Cheung,C.L.; Ma,C.; Lycett,S.J.; Leung,C.Y.H.; Chen,X.; Li,L.; Hong,W.; Chai,Y.; Zhou,L.; Liang,H.; Ou,Z.; Liu,Y.; Farooqui,A.; Kelvin,D.J.; Poon,L.L.M.; Smith,D.K.; Pybus,O.G.; Leung,G.M.; Shu,Y.; Webster,R.G.; Webby,R.J.; Peiris,J.S.M.; Rambaut,A.; Zhu,H.; Guan,Y.
EPI470821	NA	China	2008-Sep-01	EPI_ISL_146594	A/chicken/Hong Kong/NT155/2008		Import from public-domain	Lam,T.T.Y.; Wang,J.; Shen,Y.; Zhou,B.; Duan,L.; Cheung,C.L.; Ma,C.; Lycett,S.J.; Leung,C.Y.H.; Chen,X.; Li,L.; Hong,W.; Chai,Y.; Zhou,L.; Liang,H.; Ou,Z.; Liu,Y.; Farooqui,A.; Kelvin,D.J.; Poon,L.L.M.; Smith,D.K.; Pybus,O.G.; Leung,G.M.; Shu,Y.; Webster,R.G.; Webby,R.J.; Peiris,J.S.M.; Rambaut,A.; Zhu,H.; Guan,Y.
EPI1743531	NP	China	2014-Sep-01	EPI_ISL_462592	A/Chicken/Shandong/E1974/2014	Shanghai Veterinary Research Institute	Wageningen University and Research Centre
EPI1743532	NS	China	2014-Sep-01	EPI_ISL_462592	A/Chicken/Shandong/E1974/2014	Shanghai Veterinary Research Institute	Wageningen University and Research Centre
EPI1743533	MP	China	2014-Sep-01	EPI_ISL_462592	A/Chicken/Shandong/E1974/2014	Shanghai Veterinary Research Institute	Wageningen University and Research Centre
EPI1743534	PA	China	2014-Sep-01	EPI_ISL_462592	A/Chicken/Shandong/E1974/2014	Shanghai Veterinary Research Institute	Wageningen University and Research Centre
EPI1743535	PB2	China	2014-Sep-01	EPI_ISL_462592	A/Chicken/Shandong/E1974/2014	Shanghai Veterinary Research Institute	Wageningen University and Research Centre
EPI1743536	PB1	China	2014-Sep-01	EPI_ISL_462592	A/Chicken/Shandong/E1974/2014	Shanghai Veterinary Research Institute	Wageningen University and Research Centre
EPI1743537	NA	China	2014-Sep-01	EPI_ISL_462592	A/Chicken/Shandong/E1974/2014	Shanghai Veterinary Research Institute	Wageningen University and Research Centre
EPI1743538	HA	China	2014-Sep-01	EPI_ISL_462592	A/Chicken/Shandong/E1974/2014	Shanghai Veterinary Research Institute	Wageningen University and Research Centre
EPI1767201	PA	China	2014-Sep-01	EPI_ISL_501301	A/chicken/China/E1974/2014		Import from public-domain	Yan,W.; Cui,H.; Engelsma,M.; Beerens,N.; van Oers,M.M.; de Jong,M.C.M.; Li,X.; Liu,Q.; Yang,J.; Teng,Q.; Li,Z.
EPI1767334	NP	China	2014-Sep-01	EPI_ISL_501301	A/chicken/China/E1974/2014		Import from public-domain	Yan,W.; Cui,H.; Engelsma,M.; Beerens,N.; van Oers,M.M.; de Jong,M.C.M.; Li,X.; Liu,Q.; Yang,J.; Teng,Q.; Li,Z.
EPI1767069	PB1	China	2014-Sep-01	EPI_ISL_501301	A/chicken/China/E1974/2014		Import from public-domain	Yan,W.; Cui,H.; Engelsma,M.; Beerens,N.; van Oers,M.M.; de Jong,M.C.M.; Li,X.; Liu,Q.; Yang,J.; Teng,Q.; Li,Z.
EPI1767466	NA	China	2014-Sep-01	EPI_ISL_501301	A/chicken/China/E1974/2014		Import from public-domain	Yan,W.; Cui,H.; Engelsma,M.; Beerens,N.; van Oers,M.M.; de Jong,M.C.M.; Li,X.; Liu,Q.; Yang,J.; Teng,Q.; Li,Z.
EPI1767864	HA	China	2014-Sep-01	EPI_ISL_501301	A/chicken/China/E1974/2014		Import from public-domain	Yan,W.; Cui,H.; Engelsma,M.; Beerens,N.; van Oers,M.M.; de Jong,M.C.M.; Li,X.; Liu,Q.; Yang,J.; Teng,Q.; Li,Z.
EPI1767730	NS	China	2014-Sep-01	EPI_ISL_501301	A/chicken/China/E1974/2014		Import from public-domain	Yan,W.; Cui,H.; Engelsma,M.; Beerens,N.; van Oers,M.M.; de Jong,M.C.M.; Li,X.; Liu,Q.; Yang,J.; Teng,Q.; Li,Z.
EPI1767595	MP	China	2014-Sep-01	EPI_ISL_501301	A/chicken/China/E1974/2014		Import from public-domain	Yan,W.; Cui,H.; Engelsma,M.; Beerens,N.; van Oers,M.M.; de Jong,M.C.M.; Li,X.; Liu,Q.; Yang,J.; Teng,Q.; Li,Z.
EPI1768210	PB2	China	2014-Sep-01	EPI_ISL_501301	A/chicken/China/E1974/2014		Import from public-domain	Yan,W.; Cui,H.; Engelsma,M.; Beerens,N.; van Oers,M.M.; de Jong,M.C.M.; Li,X.; Liu,Q.; Yang,J.; Teng,Q.; Li,Z.
EPI2143477	HA	China	2014-Sep-01	EPI_ISL_501301	A/chicken/China/E1974/2014		Import from public-domain	Yan,W.; Cui,H.; Engelsma,M.; Beerens,N.; van Oers,M.M.; de Jong,M.C.M.; Li,X.; Liu,Q.; Yang,J.; Teng,Q.; Li,Z.
EPI1767109	PB1	China	2015-Jul-01	EPI_ISL_501341	A/chicken/China/F2991/2015		Import from public-domain	Yan,W.; Cui,H.; Engelsma,M.; Beerens,N.; van Oers,M.M.; de Jong,M.C.M.; Li,X.; Liu,Q.; Yang,J.; Teng,Q.; Li,Z.
EPI1767242	PA	China	2015-Jul-01	EPI_ISL_501341	A/chicken/China/F2991/2015		Import from public-domain	Yan,W.; Cui,H.; Engelsma,M.; Beerens,N.; van Oers,M.M.; de Jong,M.C.M.; Li,X.; Liu,Q.; Yang,J.; Teng,Q.; Li,Z.
EPI1767375	NP	China	2015-Jul-01	EPI_ISL_501341	A/chicken/China/F2991/2015		Import from public-domain	Yan,W.; Cui,H.; Engelsma,M.; Beerens,N.; van Oers,M.M.; de Jong,M.C.M.; Li,X.; Liu,Q.; Yang,J.; Teng,Q.; Li,Z.
EPI1767771	NS	China	2015-Jul-01	EPI_ISL_501341	A/chicken/China/F2991/2015		Import from public-domain	Yan,W.; Cui,H.; Engelsma,M.; Beerens,N.; van Oers,M.M.; de Jong,M.C.M.; Li,X.; Liu,Q.; Yang,J.; Teng,Q.; Li,Z.
EPI1767905	HA	China	2015-Jul-01	EPI_ISL_501341	A/chicken/China/F2991/2015		Import from public-domain	Yan,W.; Cui,H.; Engelsma,M.; Beerens,N.; van Oers,M.M.; de Jong,M.C.M.; Li,X.; Liu,Q.; Yang,J.; Teng,Q.; Li,Z.
EPI1767506	NA	China	2015-Jul-01	EPI_ISL_501341	A/chicken/China/F2991/2015		Import from public-domain	Yan,W.; Cui,H.; Engelsma,M.; Beerens,N.; van Oers,M.M.; de Jong,M.C.M.; Li,X.; Liu,Q.; Yang,J.; Teng,Q.; Li,Z.
EPI1767636	MP	China	2015-Jul-01	EPI_ISL_501341	A/chicken/China/F2991/2015		Import from public-domain	Yan,W.; Cui,H.; Engelsma,M.; Beerens,N.; van Oers,M.M.; de Jong,M.C.M.; Li,X.; Liu,Q.; Yang,J.; Teng,Q.; Li,Z.
EPI1768250	PB2	China	2015-Jul-01	EPI_ISL_501341	A/chicken/China/F2991/2015		Import from public-domain	Yan,W.; Cui,H.; Engelsma,M.; Beerens,N.; van Oers,M.M.; de Jong,M.C.M.; Li,X.; Liu,Q.; Yang,J.; Teng,Q.; Li,Z.
EPI2143447	HA	China	2015-Jul-01	EPI_ISL_501341	A/chicken/China/F2991/2015		Import from public-domain	Yan,W.; Cui,H.; Engelsma,M.; Beerens,N.; van Oers,M.M.; de Jong,M.C.M.; Li,X.; Liu,Q.; Yang,J.; Teng,Q.; Li,Z.
EPI897303	PB2	Myanmar	2015-Jun-01	EPI_ISL_244961	A/chicken/Myanmar/NK-5/2015		Import from public-domain	Lin,T.N.; Nonthabenjawan,N.; Chaiyawong,S.; Bunpapong,N.; Boonyapisitsopa,S.; Janetanakit,T.; Mon,P.P.; Mon,H.H.; Oo,K.N.; Oo,S.M.; Win,M.M.; Amonsin,A.
EPI897304	PB1	Myanmar	2015-Jun-01	EPI_ISL_244961	A/chicken/Myanmar/NK-5/2015		Import from public-domain	Lin,T.N.; Nonthabenjawan,N.; Chaiyawong,S.; Bunpapong,N.; Boonyapisitsopa,S.; Janetanakit,T.; Mon,P.P.; Mon,H.H.; Oo,K.N.; Oo,S.M.; Win,M.M.; Amonsin,A.
EPI897305	PA	Myanmar	2015-Jun-01	EPI_ISL_244961	A/chicken/Myanmar/NK-5/2015		Import from public-domain	Lin,T.N.; Nonthabenjawan,N.; Chaiyawong,S.; Bunpapong,N.; Boonyapisitsopa,S.; Janetanakit,T.; Mon,P.P.; Mon,H.H.; Oo,K.N.; Oo,S.M.; Win,M.M.; Amonsin,A.
EPI897306	HA	Myanmar	2015-Jun-01	EPI_ISL_244961	A/chicken/Myanmar/NK-5/2015		Import from public-domain	Lin,T.N.; Nonthabenjawan,N.; Chaiyawong,S.; Bunpapong,N.; Boonyapisitsopa,S.; Janetanakit,T.; Mon,P.P.; Mon,H.H.; Oo,K.N.; Oo,S.M.; Win,M.M.; Amonsin,A.
EPI897307	NP	Myanmar	2015-Jun-01	EPI_ISL_244961	A/chicken/Myanmar/NK-5/2015		Import from public-domain	Lin,T.N.; Nonthabenjawan,N.; Chaiyawong,S.; Bunpapong,N.; Boonyapisitsopa,S.; Janetanakit,T.; Mon,P.P.; Mon,H.H.; Oo,K.N.; Oo,S.M.; Win,M.M.; Amonsin,A.
EPI897308	NA	Myanmar	2015-Jun-01	EPI_ISL_244961	A/chicken/Myanmar/NK-5/2015		Import from public-domain	Lin,T.N.; Nonthabenjawan,N.; Chaiyawong,S.; Bunpapong,N.; Boonyapisitsopa,S.; Janetanakit,T.; Mon,P.P.; Mon,H.H.; Oo,K.N.; Oo,S.M.; Win,M.M.; Amonsin,A.
EPI897309	MP	Myanmar	2015-Jun-01	EPI_ISL_244961	A/chicken/Myanmar/NK-5/2015		Import from public-domain	Lin,T.N.; Nonthabenjawan,N.; Chaiyawong,S.; Bunpapong,N.; Boonyapisitsopa,S.; Janetanakit,T.; Mon,P.P.; Mon,H.H.; Oo,K.N.; Oo,S.M.; Win,M.M.; Amonsin,A.
EPI897310	NS	Myanmar	2015-Jun-01	EPI_ISL_244961	A/chicken/Myanmar/NK-5/2015		Import from public-domain	Lin,T.N.; Nonthabenjawan,N.; Chaiyawong,S.; Bunpapong,N.; Boonyapisitsopa,S.; Janetanakit,T.; Mon,P.P.; Mon,H.H.; Oo,K.N.; Oo,S.M.; Win,M.M.; Amonsin,A.
EPI897295	PB2	Myanmar	2015-Jun-01	EPI_ISL_244960	A/chicken/Myanmar/NK-4/2015		Import from public-domain	Lin,T.N.; Nonthabenjawan,N.; Chaiyawong,S.; Bunpapong,N.; Boonyapisitsopa,S.; Janetanakit,T.; Mon,P.P.; Mon,H.H.; Oo,K.N.; Oo,S.M.; Win,M.M.; Amonsin,A.
EPI897296	PB1	Myanmar	2015-Jun-01	EPI_ISL_244960	A/chicken/Myanmar/NK-4/2015		Import from public-domain	Lin,T.N.; Nonthabenjawan,N.; Chaiyawong,S.; Bunpapong,N.; Boonyapisitsopa,S.; Janetanakit,T.; Mon,P.P.; Mon,H.H.; Oo,K.N.; Oo,S.M.; Win,M.M.; Amonsin,A.
EPI897297	PA	Myanmar	2015-Jun-01	EPI_ISL_244960	A/chicken/Myanmar/NK-4/2015		Import from public-domain	Lin,T.N.; Nonthabenjawan,N.; Chaiyawong,S.; Bunpapong,N.; Boonyapisitsopa,S.; Janetanakit,T.; Mon,P.P.; Mon,H.H.; Oo,K.N.; Oo,S.M.; Win,M.M.; Amonsin,A.
EPI897298	HA	Myanmar	2015-Jun-01	EPI_ISL_244960	A/chicken/Myanmar/NK-4/2015		Import from public-domain	Lin,T.N.; Nonthabenjawan,N.; Chaiyawong,S.; Bunpapong,N.; Boonyapisitsopa,S.; Janetanakit,T.; Mon,P.P.; Mon,H.H.; Oo,K.N.; Oo,S.M.; Win,M.M.; Amonsin,A.
EPI897299	NP	Myanmar	2015-Jun-01	EPI_ISL_244960	A/chicken/Myanmar/NK-4/2015		Import from public-domain	Lin,T.N.; Nonthabenjawan,N.; Chaiyawong,S.; Bunpapong,N.; Boonyapisitsopa,S.; Janetanakit,T.; Mon,P.P.; Mon,H.H.; Oo,K.N.; Oo,S.M.; Win,M.M.; Amonsin,A.
EPI897300	NA	Myanmar	2015-Jun-01	EPI_ISL_244960	A/chicken/Myanmar/NK-4/2015		Import from public-domain	Lin,T.N.; Nonthabenjawan,N.; Chaiyawong,S.; Bunpapong,N.; Boonyapisitsopa,S.; Janetanakit,T.; Mon,P.P.; Mon,H.H.; Oo,K.N.; Oo,S.M.; Win,M.M.; Amonsin,A.
EPI897301	MP	Myanmar	2015-Jun-01	EPI_ISL_244960	A/chicken/Myanmar/NK-4/2015		Import from public-domain	Lin,T.N.; Nonthabenjawan,N.; Chaiyawong,S.; Bunpapong,N.; Boonyapisitsopa,S.; Janetanakit,T.; Mon,P.P.; Mon,H.H.; Oo,K.N.; Oo,S.M.; Win,M.M.; Amonsin,A.
EPI897302	NS	Myanmar	2015-Jun-01	EPI_ISL_244960	A/chicken/Myanmar/NK-4/2015		Import from public-domain	Lin,T.N.; Nonthabenjawan,N.; Chaiyawong,S.; Bunpapong,N.; Boonyapisitsopa,S.; Janetanakit,T.; Mon,P.P.; Mon,H.H.; Oo,K.N.; Oo,S.M.; Win,M.M.; Amonsin,A.
EPI897287	PB2	Myanmar	2015-Jun-01	EPI_ISL_244959	A/chicken/Myanmar/NK-2/2015		Import from public-domain	Lin,T.N.; Nonthabenjawan,N.; Chaiyawong,S.; Bunpapong,N.; Boonyapisitsopa,S.; Janetanakit,T.; Mon,P.P.; Mon,H.H.; Oo,K.N.; Oo,S.M.; Win,M.M.; Amonsin,A.
EPI897288	PB1	Myanmar	2015-Jun-01	EPI_ISL_244959	A/chicken/Myanmar/NK-2/2015		Import from public-domain	Lin,T.N.; Nonthabenjawan,N.; Chaiyawong,S.; Bunpapong,N.; Boonyapisitsopa,S.; Janetanakit,T.; Mon,P.P.; Mon,H.H.; Oo,K.N.; Oo,S.M.; Win,M.M.; Amonsin,A.
EPI897289	PA	Myanmar	2015-Jun-01	EPI_ISL_244959	A/chicken/Myanmar/NK-2/2015		Import from public-domain	Lin,T.N.; Nonthabenjawan,N.; Chaiyawong,S.; Bunpapong,N.; Boonyapisitsopa,S.; Janetanakit,T.; Mon,P.P.; Mon,H.H.; Oo,K.N.; Oo,S.M.; Win,M.M.; Amonsin,A.
EPI897290	HA	Myanmar	2015-Jun-01	EPI_ISL_244959	A/chicken/Myanmar/NK-2/2015		Import from public-domain	Lin,T.N.; Nonthabenjawan,N.; Chaiyawong,S.; Bunpapong,N.; Boonyapisitsopa,S.; Janetanakit,T.; Mon,P.P.; Mon,H.H.; Oo,K.N.; Oo,S.M.; Win,M.M.; Amonsin,A.
EPI897291	NP	Myanmar	2015-Jun-01	EPI_ISL_244959	A/chicken/Myanmar/NK-2/2015		Import from public-domain	Lin,T.N.; Nonthabenjawan,N.; Chaiyawong,S.; Bunpapong,N.; Boonyapisitsopa,S.; Janetanakit,T.; Mon,P.P.; Mon,H.H.; Oo,K.N.; Oo,S.M.; Win,M.M.; Amonsin,A.
EPI897292	NA	Myanmar	2015-Jun-01	EPI_ISL_244959	A/chicken/Myanmar/NK-2/2015		Import from public-domain	Lin,T.N.; Nonthabenjawan,N.; Chaiyawong,S.; Bunpapong,N.; Boonyapisitsopa,S.; Janetanakit,T.; Mon,P.P.; Mon,H.H.; Oo,K.N.; Oo,S.M.; Win,M.M.; Amonsin,A.
EPI897293	MP	Myanmar	2015-Jun-01	EPI_ISL_244959	A/chicken/Myanmar/NK-2/2015		Import from public-domain	Lin,T.N.; Nonthabenjawan,N.; Chaiyawong,S.; Bunpapong,N.; Boonyapisitsopa,S.; Janetanakit,T.; Mon,P.P.; Mon,H.H.; Oo,K.N.; Oo,S.M.; Win,M.M.; Amonsin,A.
EPI897294	NS	Myanmar	2015-Jun-01	EPI_ISL_244959	A/chicken/Myanmar/NK-2/2015		Import from public-domain	Lin,T.N.; Nonthabenjawan,N.; Chaiyawong,S.; Bunpapong,N.; Boonyapisitsopa,S.; Janetanakit,T.; Mon,P.P.; Mon,H.H.; Oo,K.N.; Oo,S.M.; Win,M.M.; Amonsin,A.
EPI6037	PA	China	1994-Jan-01	EPI_ISL_1270	A/Chicken/Beijing/1/94		Import from public-domain
EPI6073	MP	China	1994-Jan-01	EPI_ISL_1270	A/Chicken/Beijing/1/94		Import from public-domain
EPI5893	HA	China	1994-Jan-01	EPI_ISL_1270	A/Chicken/Beijing/1/94		Import from public-domain
EPI5929	NA	China	1994-Jan-01	EPI_ISL_1270	A/Chicken/Beijing/1/94		Import from public-domain
EPI5951	NP	China	1994-Jan-01	EPI_ISL_1270	A/Chicken/Beijing/1/94		Import from public-domain
EPI5979	PB1	China	1994-Jan-01	EPI_ISL_1270	A/Chicken/Beijing/1/94		Import from public-domain
EPI6115	NS	China	1994-Jan-01	EPI_ISL_1270	A/Chicken/Beijing/1/94		Import from public-domain
EPI6009	PB2	China	1994-Jan-01	EPI_ISL_1270	A/Chicken/Beijing/1/94		Import from public-domain
EPI1677360	NP	Vietnam	2018-Mar-15	EPI_ISL_408135	A/chicken/Vietnam/NCVD-H5C18KDLS54/2018	National Centre of Veterinary Diagnostics	Centers for Disease Control and Prevention
EPI1677361	NS	Vietnam	2018-Mar-15	EPI_ISL_408135	A/chicken/Vietnam/NCVD-H5C18KDLS54/2018	National Centre of Veterinary Diagnostics	Centers for Disease Control and Prevention
EPI1677362	MP	Vietnam	2018-Mar-15	EPI_ISL_408135	A/chicken/Vietnam/NCVD-H5C18KDLS54/2018	National Centre of Veterinary Diagnostics	Centers for Disease Control and Prevention
EPI1677363	PA	Vietnam	2018-Mar-15	EPI_ISL_408135	A/chicken/Vietnam/NCVD-H5C18KDLS54/2018	National Centre of Veterinary Diagnostics	Centers for Disease Control and Prevention
EPI1677364	PB2	Vietnam	2018-Mar-15	EPI_ISL_408135	A/chicken/Vietnam/NCVD-H5C18KDLS54/2018	National Centre of Veterinary Diagnostics	Centers for Disease Control and Prevention
EPI1677365	NA	Vietnam	2018-Mar-15	EPI_ISL_408135	A/chicken/Vietnam/NCVD-H5C18KDLS54/2018	National Centre of Veterinary Diagnostics	Centers for Disease Control and Prevention
EPI1677366	HA	Vietnam	2018-Mar-15	EPI_ISL_408135	A/chicken/Vietnam/NCVD-H5C18KDLS54/2018	National Centre of Veterinary Diagnostics	Centers for Disease Control and Prevention
EPI1677986	NP	Vietnam	2018-Apr-05	EPI_ISL_408220	A/chicken/Vietnam/Raho6-18S-0775/2018	Center for Veterinary Diagnostics - Regional Animal Health Office No.6	Centers for Disease Control and Prevention
EPI1677987	NS	Vietnam	2018-Apr-05	EPI_ISL_408220	A/chicken/Vietnam/Raho6-18S-0775/2018	Center for Veterinary Diagnostics - Regional Animal Health Office No.6	Centers for Disease Control and Prevention
EPI1677988	MP	Vietnam	2018-Apr-05	EPI_ISL_408220	A/chicken/Vietnam/Raho6-18S-0775/2018	Center for Veterinary Diagnostics - Regional Animal Health Office No.6	Centers for Disease Control and Prevention
EPI1677992	NA	Vietnam	2018-Apr-05	EPI_ISL_408220	A/chicken/Vietnam/Raho6-18S-0775/2018	Center for Veterinary Diagnostics - Regional Animal Health Office No.6	Centers for Disease Control and Prevention
EPI1677993	HA	Vietnam	2018-Apr-05	EPI_ISL_408220	A/chicken/Vietnam/Raho6-18S-0775/2018	Center for Veterinary Diagnostics - Regional Animal Health Office No.6	Centers for Disease Control and Prevention
EPI1677989	PA	Vietnam	2018-Apr-05	EPI_ISL_408220	A/chicken/Vietnam/Raho6-18S-0775/2018	Center for Veterinary Diagnostics - Regional Animal Health Office No.6	Centers for Disease Control and Prevention
EPI1677990	PB2	Vietnam	2018-Apr-05	EPI_ISL_408220	A/chicken/Vietnam/Raho6-18S-0775/2018	Center for Veterinary Diagnostics - Regional Animal Health Office No.6	Centers for Disease Control and Prevention
EPI1677991	PB1	Vietnam	2018-Apr-05	EPI_ISL_408220	A/chicken/Vietnam/Raho6-18S-0775/2018	Center for Veterinary Diagnostics - Regional Animal Health Office No.6	Centers for Disease Control and Prevention
EPI221852	NP	China	2007-Jan-01	EPI_ISL_63471	A/chicken/Zhejiang/HJ/2007		Import from public-domain	Wan,C.; Huang,Y.
EPI221853	PB2	China	2007-Jan-01	EPI_ISL_63471	A/chicken/Zhejiang/HJ/2007		Import from public-domain	Wan,C.; Huang,Y.
EPI221854	PA	China	2007-Jan-01	EPI_ISL_63471	A/chicken/Zhejiang/HJ/2007		Import from public-domain	Wan,C.; Huang,Y.
EPI221855	HA	China	2007-Jan-01	EPI_ISL_63471	A/chicken/Zhejiang/HJ/2007		Import from public-domain	Wan,C.; Huang,Y.
EPI221856	MP	China	2007-Jan-01	EPI_ISL_63471	A/chicken/Zhejiang/HJ/2007		Import from public-domain	Wan,C.; Huang,Y.
EPI221857	NS	China	2007-Jan-01	EPI_ISL_63471	A/chicken/Zhejiang/HJ/2007		Import from public-domain	Wan,C.; Huang,Y.
EPI221858	NA	China	2007-Jan-01	EPI_ISL_63471	A/chicken/Zhejiang/HJ/2007		Import from public-domain	Wan,C.; Huang,Y.
EPI221859	PB1	China	2007-Jan-01	EPI_ISL_63471	A/chicken/Zhejiang/HJ/2007		Import from public-domain	Wan,C.; Huang,Y.
EPI5921	NA	Hong Kong (SAR)	1997-Jan-01	EPI_ISL_1266	A/Duck/Hong Kong/Y280/97		Import from public-domain	Guan,Y.; Shortridge,K.F.; Krauss,S.; Webster,R.G.; Senne,D.
EPI6058	MP	Hong Kong (SAR)	1997-Jan-01	EPI_ISL_1266	A/Duck/Hong Kong/Y280/97		Import from public-domain	Guan,Y.; Shortridge,K.F.; Krauss,S.; Webster,R.G.; Senne,D.
EPI6100	NS	Hong Kong (SAR)	1997-Jan-01	EPI_ISL_1266	A/Duck/Hong Kong/Y280/97		Import from public-domain	Guan,Y.; Shortridge,K.F.; Krauss,S.; Webster,R.G.; Senne,D.
EPI5885	HA	Hong Kong (SAR)	1997-Jan-01	EPI_ISL_1266	A/Duck/Hong Kong/Y280/97		Import from public-domain	Guan,Y.; Shortridge,K.F.; Krauss,S.; Webster,R.G.; Senne,D.
EPI5943	NP	Hong Kong (SAR)	1997-Jan-01	EPI_ISL_1266	A/Duck/Hong Kong/Y280/97		Import from public-domain	Guan,Y.; Shortridge,K.F.; Krauss,S.; Webster,R.G.; Senne,D.
EPI5971	PB1	Hong Kong (SAR)	1997-Jan-01	EPI_ISL_1266	A/Duck/Hong Kong/Y280/97		Import from public-domain	Guan,Y.; Shortridge,K.F.; Krauss,S.; Webster,R.G.; Senne,D.
EPI5999	PB2	Hong Kong (SAR)	1997-Jan-01	EPI_ISL_1266	A/Duck/Hong Kong/Y280/97		Import from public-domain	Guan,Y.; Shortridge,K.F.; Krauss,S.; Webster,R.G.; Senne,D.
EPI6027	PA	Hong Kong (SAR)	1997-Jan-01	EPI_ISL_1266	A/Duck/Hong Kong/Y280/97		Import from public-domain	Guan,Y.; Shortridge,K.F.; Krauss,S.; Webster,R.G.; Senne,D.
EPI1352862	NP	China	2017-Sep-18	EPI_ISL_337281	A/Hunan/37286/2017		WHO Chinese National Influenza Center	Wang,Dayan;Zhou,Shumei;Li,Xiyan;Liu,Jia;Zhang,Ye;Bo,Hong;Shu,Yuelong
EPI1352863	NS	China	2017-Sep-18	EPI_ISL_337281	A/Hunan/37286/2017		WHO Chinese National Influenza Center	Wang,Dayan;Zhou,Shumei;Li,Xiyan;Liu,Jia;Zhang,Ye;Bo,Hong;Shu,Yuelong
EPI1352864	MP	China	2017-Sep-18	EPI_ISL_337281	A/Hunan/37286/2017		WHO Chinese National Influenza Center	Wang,Dayan;Zhou,Shumei;Li,Xiyan;Liu,Jia;Zhang,Ye;Bo,Hong;Shu,Yuelong
EPI1352865	PA	China	2017-Sep-18	EPI_ISL_337281	A/Hunan/37286/2017		WHO Chinese National Influenza Center	Wang,Dayan;Zhou,Shumei;Li,Xiyan;Liu,Jia;Zhang,Ye;Bo,Hong;Shu,Yuelong
EPI1352866	PB2	China	2017-Sep-18	EPI_ISL_337281	A/Hunan/37286/2017		WHO Chinese National Influenza Center	Wang,Dayan;Zhou,Shumei;Li,Xiyan;Liu,Jia;Zhang,Ye;Bo,Hong;Shu,Yuelong
EPI1352867	PB1	China	2017-Sep-18	EPI_ISL_337281	A/Hunan/37286/2017		WHO Chinese National Influenza Center	Wang,Dayan;Zhou,Shumei;Li,Xiyan;Liu,Jia;Zhang,Ye;Bo,Hong;Shu,Yuelong
EPI1352868	NA	China	2017-Sep-18	EPI_ISL_337281	A/Hunan/37286/2017		WHO Chinese National Influenza Center	Wang,Dayan;Zhou,Shumei;Li,Xiyan;Liu,Jia;Zhang,Ye;Bo,Hong;Shu,Yuelong
EPI1352869	HA	China	2017-Sep-18	EPI_ISL_337281	A/Hunan/37286/2017		WHO Chinese National Influenza Center	Wang,Dayan;Zhou,Shumei;Li,Xiyan;Liu,Jia;Zhang,Ye;Bo,Hong;Shu,Yuelong
EPI1804939	PB2	China	2020-May-05	EPI_ISL_548680	A/Fujian-siming/1348/2020	Fujian Provincial Center for Disease Control and Prevention	WHO Chinese National Influenza Center
EPI1804941	PA	China	2020-May-05	EPI_ISL_548680	A/Fujian-siming/1348/2020	Fujian Provincial Center for Disease Control and Prevention	WHO Chinese National Influenza Center
EPI1804943	NP	China	2020-May-05	EPI_ISL_548680	A/Fujian-siming/1348/2020	Fujian Provincial Center for Disease Control and Prevention	WHO Chinese National Influenza Center
EPI1804945	MP	China	2020-May-05	EPI_ISL_548680	A/Fujian-siming/1348/2020	Fujian Provincial Center for Disease Control and Prevention	WHO Chinese National Influenza Center
EPI1804946	HA	China	2020-May-05	EPI_ISL_548680	A/Fujian-siming/1348/2020	Fujian Provincial Center for Disease Control and Prevention	WHO Chinese National Influenza Center
EPI1804944	NA	China	2020-May-05	EPI_ISL_548680	A/Fujian-siming/1348/2020	Fujian Provincial Center for Disease Control and Prevention	WHO Chinese National Influenza Center
EPI1804942	NS	China	2020-May-05	EPI_ISL_548680	A/Fujian-siming/1348/2020	Fujian Provincial Center for Disease Control and Prevention	WHO Chinese National Influenza Center
EPI1804940	PB1	China	2020-May-05	EPI_ISL_548680	A/Fujian-siming/1348/2020	Fujian Provincial Center for Disease Control and Prevention	WHO Chinese National Influenza Center
EPI1804962	PB1	China	2020-Mar-23	EPI_ISL_548683	A/Guangdong/11172/2020	Guangdong Provincial Center for Disease Control and Prevention	WHO Chinese National Influenza Center
EPI1804961	PB2	China	2020-Mar-23	EPI_ISL_548683	A/Guangdong/11172/2020	Guangdong Provincial Center for Disease Control and Prevention	WHO Chinese National Influenza Center
EPI1804963	PA	China	2020-Mar-23	EPI_ISL_548683	A/Guangdong/11172/2020	Guangdong Provincial Center for Disease Control and Prevention	WHO Chinese National Influenza Center
EPI1804966	NA	China	2020-Mar-23	EPI_ISL_548683	A/Guangdong/11172/2020	Guangdong Provincial Center for Disease Control and Prevention	WHO Chinese National Influenza Center
EPI1804964	NS	China	2020-Mar-23	EPI_ISL_548683	A/Guangdong/11172/2020	Guangdong Provincial Center for Disease Control and Prevention	WHO Chinese National Influenza Center
EPI1804965	NP	China	2020-Mar-23	EPI_ISL_548683	A/Guangdong/11172/2020	Guangdong Provincial Center for Disease Control and Prevention	WHO Chinese National Influenza Center
EPI1804968	HA	China	2020-Mar-23	EPI_ISL_548683	A/Guangdong/11172/2020	Guangdong Provincial Center for Disease Control and Prevention	WHO Chinese National Influenza Center
EPI1804967	MP	China	2020-Mar-23	EPI_ISL_548683	A/Guangdong/11172/2020	Guangdong Provincial Center for Disease Control and Prevention	WHO Chinese National Influenza Center
EPI241754	PB2	Hong Kong (SAR)	2008-Dec-22	EPI_ISL_69735	A/Hong Kong/3239/2008		Import from public-domain	Cheng,P.K.C.; Lim,W.L.
EPI241755	PB1	Hong Kong (SAR)	2008-Dec-22	EPI_ISL_69735	A/Hong Kong/3239/2008		Import from public-domain	Cheng,P.K.C.; Lim,W.L.
EPI241756	PA	Hong Kong (SAR)	2008-Dec-22	EPI_ISL_69735	A/Hong Kong/3239/2008		Import from public-domain	Cheng,P.K.C.; Lim,W.L.
EPI241757	HA	Hong Kong (SAR)	2008-Dec-22	EPI_ISL_69735	A/Hong Kong/3239/2008		Import from public-domain	Cheng,P.K.C.; Lim,W.L.
EPI241758	NP	Hong Kong (SAR)	2008-Dec-22	EPI_ISL_69735	A/Hong Kong/3239/2008		Import from public-domain	Cheng,P.K.C.; Lim,W.L.
EPI241759	NA	Hong Kong (SAR)	2008-Dec-22	EPI_ISL_69735	A/Hong Kong/3239/2008		Import from public-domain	Cheng,P.K.C.; Lim,W.L.
EPI241760	MP	Hong Kong (SAR)	2008-Dec-22	EPI_ISL_69735	A/Hong Kong/3239/2008		Import from public-domain	Cheng,P.K.C.; Lim,W.L.
EPI241761	NS	Hong Kong (SAR)	2008-Dec-22	EPI_ISL_69735	A/Hong Kong/3239/2008		Import from public-domain	Cheng,P.K.C.; Lim,W.L.
EPI470960	HA	Hong Kong (SAR)	2008-Sep-01	EPI_ISL_146730	A/Hong Kong/69955/2008		Import from public-domain	Baranovich,T.; Marathe,B.M.; Bridges,O.; Burnham,A.; Carey,D.; Cline,T.D.; Crumpton,J.-C.; DeBeauchamp,J.; Duan,S.; Ducatez,M.; Elhabesh,H.; Fabrizio,T.; Forrest,H.; Franks,J.; Freiden,P.; Jeevan,T.; Jones,J.; Bryan,K.S.; Erik,K.A.; Lisa,K.A.; Kocer,Z.A.;
EPI470961	NA	Hong Kong (SAR)	2008-Sep-01	EPI_ISL_146730	A/Hong Kong/69955/2008		Import from public-domain	Baranovich,T.; Marathe,B.M.; Bridges,O.; Burnham,A.; Carey,D.; Cline,T.D.; Crumpton,J.-C.; DeBeauchamp,J.; Duan,S.; Ducatez,M.; Elhabesh,H.; Fabrizio,T.; Forrest,H.; Franks,J.; Freiden,P.; Jeevan,T.; Jones,J.; Bryan,K.S.; Erik,K.A.; Lisa,K.A.; Kocer,Z.A.;
EPI498030	NP	Hong Kong (SAR)	2013-Dec-28	EPI_ISL_153064	A/Hong Kong/308/2014	Hong Kong Department of Health	Hong Kong Department of Health	Mak,G.C.; Cheng,P.K.C.; Lo,J.Y.C.
EPI498031	NS	Hong Kong (SAR)	2013-Dec-28	EPI_ISL_153064	A/Hong Kong/308/2014	Hong Kong Department of Health	Hong Kong Department of Health	Mak,G.C.; Cheng,P.K.C.; Lo,J.Y.C.
EPI498032	MP	Hong Kong (SAR)	2013-Dec-28	EPI_ISL_153064	A/Hong Kong/308/2014	Hong Kong Department of Health	Hong Kong Department of Health	Mak,G.C.; Cheng,P.K.C.; Lo,J.Y.C.
EPI498033	PA	Hong Kong (SAR)	2013-Dec-28	EPI_ISL_153064	A/Hong Kong/308/2014	Hong Kong Department of Health	Hong Kong Department of Health	Mak,G.C.; Cheng,P.K.C.; Lo,J.Y.C.
EPI498034	PB2	Hong Kong (SAR)	2013-Dec-28	EPI_ISL_153064	A/Hong Kong/308/2014	Hong Kong Department of Health	Hong Kong Department of Health	Mak,G.C.; Cheng,P.K.C.; Lo,J.Y.C.
EPI498035	PB1	Hong Kong (SAR)	2013-Dec-28	EPI_ISL_153064	A/Hong Kong/308/2014	Hong Kong Department of Health	Hong Kong Department of Health	Mak,G.C.; Cheng,P.K.C.; Lo,J.Y.C.
EPI498036	NA	Hong Kong (SAR)	2013-Dec-28	EPI_ISL_153064	A/Hong Kong/308/2014	Hong Kong Department of Health	Hong Kong Department of Health	Mak,G.C.; Cheng,P.K.C.; Lo,J.Y.C.
EPI498037	HA	Hong Kong (SAR)	2013-Dec-28	EPI_ISL_153064	A/Hong Kong/308/2014	Hong Kong Department of Health	Hong Kong Department of Health	Mak,G.C.; Cheng,P.K.C.; Lo,J.Y.C.
EPI1681699	NA	Hong Kong (SAR)	2020-Feb-05	EPI_ISL_408814	A/Hong Kong/VB20030991/2020	Hong Kong Department of Health	Hong Kong Department of Health	Mak,G.C.
EPI680520	NS	China	2015-Sep-02	EPI_ISL_203644	A/Hunan/44558/2015		WHO Chinese National Influenza Center	Lei, Yang; Xiaodan, Li; Ye, Zhang; Shumei, Zou; Wenbing, Chen; Dayan, Wang; Yuelong, Shu
EPI680521	MP	China	2015-Sep-02	EPI_ISL_203644	A/Hunan/44558/2015		WHO Chinese National Influenza Center	Lei, Yang; Xiaodan, Li; Ye, Zhang; Shumei, Zou; Wenbing, Chen; Dayan, Wang; Yuelong, Shu
EPI680522	PA	China	2015-Sep-02	EPI_ISL_203644	A/Hunan/44558/2015		WHO Chinese National Influenza Center	Lei, Yang; Xiaodan, Li; Ye, Zhang; Shumei, Zou; Wenbing, Chen; Dayan, Wang; Yuelong, Shu
EPI680523	PB2	China	2015-Sep-02	EPI_ISL_203644	A/Hunan/44558/2015		WHO Chinese National Influenza Center	Lei, Yang; Xiaodan, Li; Ye, Zhang; Shumei, Zou; Wenbing, Chen; Dayan, Wang; Yuelong, Shu
EPI680524	PB1	China	2015-Sep-02	EPI_ISL_203644	A/Hunan/44558/2015		WHO Chinese National Influenza Center	Lei, Yang; Xiaodan, Li; Ye, Zhang; Shumei, Zou; Wenbing, Chen; Dayan, Wang; Yuelong, Shu
EPI680525	NA	China	2015-Sep-02	EPI_ISL_203644	A/Hunan/44558/2015		WHO Chinese National Influenza Center	Lei, Yang; Xiaodan, Li; Ye, Zhang; Shumei, Zou; Wenbing, Chen; Dayan, Wang; Yuelong, Shu
EPI680526	HA	China	2015-Sep-02	EPI_ISL_203644	A/Hunan/44558/2015		WHO Chinese National Influenza Center	Lei, Yang; Xiaodan, Li; Ye, Zhang; Shumei, Zou; Wenbing, Chen; Dayan, Wang; Yuelong, Shu
EPI680519	NP	China	2015-Sep-02	EPI_ISL_203644	A/Hunan/44558/2015		WHO Chinese National Influenza Center	Lei, Yang; Xiaodan, Li; Ye, Zhang; Shumei, Zou; Wenbing, Chen; Dayan, Wang; Yuelong, Shu
EPI1315826	NS	China	2018-Jan-02	EPI_ISL_330737	A/Anhui-Lujiang/39/2018		WHO Chinese National Influenza Center	Wang,Dayan; Li, Zi; Li, Xiyan; Liu, Jia
EPI1315823	PB2	China	2018-Jan-02	EPI_ISL_330737	A/Anhui-Lujiang/39/2018		WHO Chinese National Influenza Center	Wang,Dayan; Li, Zi; Li, Xiyan; Liu, Jia
EPI1315824	PB1	China	2018-Jan-02	EPI_ISL_330737	A/Anhui-Lujiang/39/2018		WHO Chinese National Influenza Center	Wang,Dayan; Li, Zi; Li, Xiyan; Liu, Jia
EPI1315825	PA	China	2018-Jan-02	EPI_ISL_330737	A/Anhui-Lujiang/39/2018		WHO Chinese National Influenza Center	Wang,Dayan; Li, Zi; Li, Xiyan; Liu, Jia
EPI1315829	MP	China	2018-Jan-02	EPI_ISL_330737	A/Anhui-Lujiang/39/2018		WHO Chinese National Influenza Center	Wang,Dayan; Li, Zi; Li, Xiyan; Liu, Jia
EPI1315830	HA	China	2018-Jan-02	EPI_ISL_330737	A/Anhui-Lujiang/39/2018		WHO Chinese National Influenza Center	Wang,Dayan; Li, Zi; Li, Xiyan; Liu, Jia
EPI1315827	NP	China	2018-Jan-02	EPI_ISL_330737	A/Anhui-Lujiang/39/2018		WHO Chinese National Influenza Center	Wang,Dayan; Li, Zi; Li, Xiyan; Liu, Jia
EPI1315828	NA	China	2018-Jan-02	EPI_ISL_330737	A/Anhui-Lujiang/39/2018		WHO Chinese National Influenza Center	Wang,Dayan; Li, Zi; Li, Xiyan; Liu, Jia
EPI1103516	HA	China	2016-Dec-12	EPI_ISL_285481	A/Beijing/1/2016		Import from public-domain	Pan,Y.; Cui,S.; Sun,Y.; Zhang,X.; Ma,C.; Shi,W.; Peng,X.; Lu,G.; Zhang,D.; Liu,Y.; Wu,S.; Yang,P.; Wang,Q.; Zhao,J.
EPI1103517	MP	China	2016-Dec-12	EPI_ISL_285481	A/Beijing/1/2016		Import from public-domain	Pan,Y.; Cui,S.; Sun,Y.; Zhang,X.; Ma,C.; Shi,W.; Peng,X.; Lu,G.; Zhang,D.; Liu,Y.; Wu,S.; Yang,P.; Wang,Q.; Zhao,J.
EPI1103518	NA	China	2016-Dec-12	EPI_ISL_285481	A/Beijing/1/2016		Import from public-domain	Pan,Y.; Cui,S.; Sun,Y.; Zhang,X.; Ma,C.; Shi,W.; Peng,X.; Lu,G.; Zhang,D.; Liu,Y.; Wu,S.; Yang,P.; Wang,Q.; Zhao,J.
EPI1103519	NP	China	2016-Dec-12	EPI_ISL_285481	A/Beijing/1/2016		Import from public-domain	Pan,Y.; Cui,S.; Sun,Y.; Zhang,X.; Ma,C.; Shi,W.; Peng,X.; Lu,G.; Zhang,D.; Liu,Y.; Wu,S.; Yang,P.; Wang,Q.; Zhao,J.
EPI1103520	NS	China	2016-Dec-12	EPI_ISL_285481	A/Beijing/1/2016		Import from public-domain	Pan,Y.; Cui,S.; Sun,Y.; Zhang,X.; Ma,C.; Shi,W.; Peng,X.; Lu,G.; Zhang,D.; Liu,Y.; Wu,S.; Yang,P.; Wang,Q.; Zhao,J.
EPI1103521	PA	China	2016-Dec-12	EPI_ISL_285481	A/Beijing/1/2016		Import from public-domain	Pan,Y.; Cui,S.; Sun,Y.; Zhang,X.; Ma,C.; Shi,W.; Peng,X.; Lu,G.; Zhang,D.; Liu,Y.; Wu,S.; Yang,P.; Wang,Q.; Zhao,J.
EPI1103522	PB1	China	2016-Dec-12	EPI_ISL_285481	A/Beijing/1/2016		Import from public-domain	Pan,Y.; Cui,S.; Sun,Y.; Zhang,X.; Ma,C.; Shi,W.; Peng,X.; Lu,G.; Zhang,D.; Liu,Y.; Wu,S.; Yang,P.; Wang,Q.; Zhao,J.
EPI1103523	PB2	China	2016-Dec-12	EPI_ISL_285481	A/Beijing/1/2016		Import from public-domain	Pan,Y.; Cui,S.; Sun,Y.; Zhang,X.; Ma,C.; Shi,W.; Peng,X.; Lu,G.; Zhang,D.; Liu,Y.; Wu,S.; Yang,P.; Wang,Q.; Zhao,J.
EPI1851737	NP	Lao, People's Democratic Republic	2019-Apr-23	EPI_ISL_1291192	A/chicken/Laos/1150/2019	NAHC	Centers for Disease Control and Prevention	Phommachanh, P.;Theppangna, W.;Khanthamaly, V
EPI1851738	NS	Lao, People's Democratic Republic	2019-Apr-23	EPI_ISL_1291192	A/chicken/Laos/1150/2019	NAHC	Centers for Disease Control and Prevention	Phommachanh, P.;Theppangna, W.;Khanthamaly, V
EPI1851739	MP	Lao, People's Democratic Republic	2019-Apr-23	EPI_ISL_1291192	A/chicken/Laos/1150/2019	NAHC	Centers for Disease Control and Prevention	Phommachanh, P.;Theppangna, W.;Khanthamaly, V
EPI1851740	PA	Lao, People's Democratic Republic	2019-Apr-23	EPI_ISL_1291192	A/chicken/Laos/1150/2019	NAHC	Centers for Disease Control and Prevention	Phommachanh, P.;Theppangna, W.;Khanthamaly, V
EPI1851741	PB2	Lao, People's Democratic Republic	2019-Apr-23	EPI_ISL_1291192	A/chicken/Laos/1150/2019	NAHC	Centers for Disease Control and Prevention	Phommachanh, P.;Theppangna, W.;Khanthamaly, V
EPI1851742	PB1	Lao, People's Democratic Republic	2019-Apr-23	EPI_ISL_1291192	A/chicken/Laos/1150/2019	NAHC	Centers for Disease Control and Prevention	Phommachanh, P.;Theppangna, W.;Khanthamaly, V
EPI1851743	NA	Lao, People's Democratic Republic	2019-Apr-23	EPI_ISL_1291192	A/chicken/Laos/1150/2019	NAHC	Centers for Disease Control and Prevention	Phommachanh, P.;Theppangna, W.;Khanthamaly, V
EPI1851744	HA	Lao, People's Democratic Republic	2019-Apr-23	EPI_ISL_1291192	A/chicken/Laos/1150/2019	NAHC	Centers for Disease Control and Prevention	Phommachanh, P.;Theppangna, W.;Khanthamaly, V
EPI6049	MP	Hong Kong (SAR)	1997-Jan-01	EPI_ISL_1263	A/Chicken/Hong Kong/G9/97		Import from public-domain
EPI5915	NA	Hong Kong (SAR)	1997-Jan-01	EPI_ISL_1263	A/Chicken/Hong Kong/G9/97		Import from public-domain
EPI6091	NS	Hong Kong (SAR)	1997-Jan-01	EPI_ISL_1263	A/Chicken/Hong Kong/G9/97		Import from public-domain
EPI5879	HA	Hong Kong (SAR)	1997-Jan-01	EPI_ISL_1263	A/Chicken/Hong Kong/G9/97		Import from public-domain
EPI5937	NP	Hong Kong (SAR)	1997-Jan-01	EPI_ISL_1263	A/Chicken/Hong Kong/G9/97		Import from public-domain
EPI5965	PB1	Hong Kong (SAR)	1997-Jan-01	EPI_ISL_1263	A/Chicken/Hong Kong/G9/97		Import from public-domain
EPI5993	PB2	Hong Kong (SAR)	1997-Jan-01	EPI_ISL_1263	A/Chicken/Hong Kong/G9/97		Import from public-domain
EPI6021	PA	Hong Kong (SAR)	1997-Jan-01	EPI_ISL_1263	A/Chicken/Hong Kong/G9/97		Import from public-domain
EPI1767207	PA	China	2014-Sep-01	EPI_ISL_501307	A/chicken/China/E2620/2014		Import from public-domain	Yan,W.; Cui,H.; Engelsma,M.; Beerens,N.; van Oers,M.M.; de Jong,M.C.M.; Li,X.; Liu,Q.; Yang,J.; Teng,Q.; Li,Z.
EPI1767340	NP	China	2014-Sep-01	EPI_ISL_501307	A/chicken/China/E2620/2014		Import from public-domain	Yan,W.; Cui,H.; Engelsma,M.; Beerens,N.; van Oers,M.M.; de Jong,M.C.M.; Li,X.; Liu,Q.; Yang,J.; Teng,Q.; Li,Z.
EPI1767075	PB1	China	2014-Sep-01	EPI_ISL_501307	A/chicken/China/E2620/2014		Import from public-domain	Yan,W.; Cui,H.; Engelsma,M.; Beerens,N.; van Oers,M.M.; de Jong,M.C.M.; Li,X.; Liu,Q.; Yang,J.; Teng,Q.; Li,Z.
EPI1767601	MP	China	2014-Sep-01	EPI_ISL_501307	A/chicken/China/E2620/2014		Import from public-domain	Yan,W.; Cui,H.; Engelsma,M.; Beerens,N.; van Oers,M.M.; de Jong,M.C.M.; Li,X.; Liu,Q.; Yang,J.; Teng,Q.; Li,Z.
EPI1767472	NA	China	2014-Sep-01	EPI_ISL_501307	A/chicken/China/E2620/2014		Import from public-domain	Yan,W.; Cui,H.; Engelsma,M.; Beerens,N.; van Oers,M.M.; de Jong,M.C.M.; Li,X.; Liu,Q.; Yang,J.; Teng,Q.; Li,Z.
EPI1767870	HA	China	2014-Sep-01	EPI_ISL_501307	A/chicken/China/E2620/2014		Import from public-domain	Yan,W.; Cui,H.; Engelsma,M.; Beerens,N.; van Oers,M.M.; de Jong,M.C.M.; Li,X.; Liu,Q.; Yang,J.; Teng,Q.; Li,Z.
EPI1767736	NS	China	2014-Sep-01	EPI_ISL_501307	A/chicken/China/E2620/2014		Import from public-domain	Yan,W.; Cui,H.; Engelsma,M.; Beerens,N.; van Oers,M.M.; de Jong,M.C.M.; Li,X.; Liu,Q.; Yang,J.; Teng,Q.; Li,Z.
EPI1768216	PB2	China	2014-Sep-01	EPI_ISL_501307	A/chicken/China/E2620/2014		Import from public-domain	Yan,W.; Cui,H.; Engelsma,M.; Beerens,N.; van Oers,M.M.; de Jong,M.C.M.; Li,X.; Liu,Q.; Yang,J.; Teng,Q.; Li,Z.
EPI2143481	HA	China	2014-Sep-01	EPI_ISL_501307	A/chicken/China/E2620/2014		Import from public-domain	Yan,W.; Cui,H.; Engelsma,M.; Beerens,N.; van Oers,M.M.; de Jong,M.C.M.; Li,X.; Liu,Q.; Yang,J.; Teng,Q.; Li,Z.
EPI1851054	NP	Lao, People's Democratic Republic	2019-Mar-04	EPI_ISL_1290871	A/chicken/Laos/594/2019	NAHC	Centers for Disease Control and Prevention	Phommachanh, P.;Theppangna, W.;Khanthamaly, V
EPI1851055	NS	Lao, People's Democratic Republic	2019-Mar-04	EPI_ISL_1290871	A/chicken/Laos/594/2019	NAHC	Centers for Disease Control and Prevention	Phommachanh, P.;Theppangna, W.;Khanthamaly, V
EPI1851056	MP	Lao, People's Democratic Republic	2019-Mar-04	EPI_ISL_1290871	A/chicken/Laos/594/2019	NAHC	Centers for Disease Control and Prevention	Phommachanh, P.;Theppangna, W.;Khanthamaly, V
EPI1851057	PA	Lao, People's Democratic Republic	2019-Mar-04	EPI_ISL_1290871	A/chicken/Laos/594/2019	NAHC	Centers for Disease Control and Prevention	Phommachanh, P.;Theppangna, W.;Khanthamaly, V
EPI1851058	PB2	Lao, People's Democratic Republic	2019-Mar-04	EPI_ISL_1290871	A/chicken/Laos/594/2019	NAHC	Centers for Disease Control and Prevention	Phommachanh, P.;Theppangna, W.;Khanthamaly, V
EPI1851059	PB1	Lao, People's Democratic Republic	2019-Mar-04	EPI_ISL_1290871	A/chicken/Laos/594/2019	NAHC	Centers for Disease Control and Prevention	Phommachanh, P.;Theppangna, W.;Khanthamaly, V
EPI1851060	NA	Lao, People's Democratic Republic	2019-Mar-04	EPI_ISL_1290871	A/chicken/Laos/594/2019	NAHC	Centers for Disease Control and Prevention	Phommachanh, P.;Theppangna, W.;Khanthamaly, V
EPI1851061	HA	Lao, People's Democratic Republic	2019-Mar-04	EPI_ISL_1290871	A/chicken/Laos/594/2019	NAHC	Centers for Disease Control and Prevention	Phommachanh, P.;Theppangna, W.;Khanthamaly, V
EPI1676368	NA	Vietnam	2019-Apr-15	EPI_ISL_407986	A/chicken/Nghi Loc/223VTC/2019	State Research Center of Virology and Biotechnology (VECTOR)	State Research Center of Virology and Biotechnology (VECTOR)
EPI1676363	PB2	Vietnam	2019-Apr-15	EPI_ISL_407986	A/chicken/Nghi Loc/223VTC/2019	State Research Center of Virology and Biotechnology (VECTOR)	State Research Center of Virology and Biotechnology (VECTOR)
EPI1676365	PA	Vietnam	2019-Apr-15	EPI_ISL_407986	A/chicken/Nghi Loc/223VTC/2019	State Research Center of Virology and Biotechnology (VECTOR)	State Research Center of Virology and Biotechnology (VECTOR)
EPI1676366	HA	Vietnam	2019-Apr-15	EPI_ISL_407986	A/chicken/Nghi Loc/223VTC/2019	State Research Center of Virology and Biotechnology (VECTOR)	State Research Center of Virology and Biotechnology (VECTOR)
EPI1676364	PB1	Vietnam	2019-Apr-15	EPI_ISL_407986	A/chicken/Nghi Loc/223VTC/2019	State Research Center of Virology and Biotechnology (VECTOR)	State Research Center of Virology and Biotechnology (VECTOR)
EPI1676367	NP	Vietnam	2019-Apr-15	EPI_ISL_407986	A/chicken/Nghi Loc/223VTC/2019	State Research Center of Virology and Biotechnology (VECTOR)	State Research Center of Virology and Biotechnology (VECTOR)
EPI1676369	MP	Vietnam	2019-Apr-15	EPI_ISL_407986	A/chicken/Nghi Loc/223VTC/2019	State Research Center of Virology and Biotechnology (VECTOR)	State Research Center of Virology and Biotechnology (VECTOR)
EPI1676370	NS	Vietnam	2019-Apr-15	EPI_ISL_407986	A/chicken/Nghi Loc/223VTC/2019	State Research Center of Virology and Biotechnology (VECTOR)	State Research Center of Virology and Biotechnology (VECTOR)
EPI1676340	PB1	Vietnam	2019-Apr-15	EPI_ISL_407983	A/chicken/Nghi Loc/221VTC/2019	State Research Center of Virology and Biotechnology (VECTOR)	State Research Center of Virology and Biotechnology (VECTOR)
EPI1676346	NS	Vietnam	2019-Apr-15	EPI_ISL_407983	A/chicken/Nghi Loc/221VTC/2019	State Research Center of Virology and Biotechnology (VECTOR)	State Research Center of Virology and Biotechnology (VECTOR)
EPI1676339	PB2	Vietnam	2019-Apr-15	EPI_ISL_407983	A/chicken/Nghi Loc/221VTC/2019	State Research Center of Virology and Biotechnology (VECTOR)	State Research Center of Virology and Biotechnology (VECTOR)
EPI1676345	MP	Vietnam	2019-Apr-15	EPI_ISL_407983	A/chicken/Nghi Loc/221VTC/2019	State Research Center of Virology and Biotechnology (VECTOR)	State Research Center of Virology and Biotechnology (VECTOR)
EPI1676342	HA	Vietnam	2019-Apr-15	EPI_ISL_407983	A/chicken/Nghi Loc/221VTC/2019	State Research Center of Virology and Biotechnology (VECTOR)	State Research Center of Virology and Biotechnology (VECTOR)
EPI1676343	NP	Vietnam	2019-Apr-15	EPI_ISL_407983	A/chicken/Nghi Loc/221VTC/2019	State Research Center of Virology and Biotechnology (VECTOR)	State Research Center of Virology and Biotechnology (VECTOR)
EPI1676344	NA	Vietnam	2019-Apr-15	EPI_ISL_407983	A/chicken/Nghi Loc/221VTC/2019	State Research Center of Virology and Biotechnology (VECTOR)	State Research Center of Virology and Biotechnology (VECTOR)
EPI1676341	PA	Vietnam	2019-Apr-15	EPI_ISL_407983	A/chicken/Nghi Loc/221VTC/2019	State Research Center of Virology and Biotechnology (VECTOR)	State Research Center of Virology and Biotechnology (VECTOR)
EPI1677811	PA	Vietnam	2018-Aug-02	EPI_ISL_408197	A/chicken/Vietnam/NCVD-18-84-11/2018	National Centre of Veterinary Diagnostics	Centers for Disease Control and Prevention
EPI1677812	PB2	Vietnam	2018-Aug-02	EPI_ISL_408197	A/chicken/Vietnam/NCVD-18-84-11/2018	National Centre of Veterinary Diagnostics	Centers for Disease Control and Prevention
EPI1677813	PB1	Vietnam	2018-Aug-02	EPI_ISL_408197	A/chicken/Vietnam/NCVD-18-84-11/2018	National Centre of Veterinary Diagnostics	Centers for Disease Control and Prevention
EPI1677808	NP	Vietnam	2018-Aug-02	EPI_ISL_408197	A/chicken/Vietnam/NCVD-18-84-11/2018	National Centre of Veterinary Diagnostics	Centers for Disease Control and Prevention
EPI1677809	NS	Vietnam	2018-Aug-02	EPI_ISL_408197	A/chicken/Vietnam/NCVD-18-84-11/2018	National Centre of Veterinary Diagnostics	Centers for Disease Control and Prevention
EPI1677810	MP	Vietnam	2018-Aug-02	EPI_ISL_408197	A/chicken/Vietnam/NCVD-18-84-11/2018	National Centre of Veterinary Diagnostics	Centers for Disease Control and Prevention
EPI1677814	NA	Vietnam	2018-Aug-02	EPI_ISL_408197	A/chicken/Vietnam/NCVD-18-84-11/2018	National Centre of Veterinary Diagnostics	Centers for Disease Control and Prevention
EPI1677815	HA	Vietnam	2018-Aug-02	EPI_ISL_408197	A/chicken/Vietnam/NCVD-18-84-11/2018	National Centre of Veterinary Diagnostics	Centers for Disease Control and Prevention
EPI407931	PB2	United States	1966-Jan-01	EPI_ISL_132848	A/turkey/Wisconsin/1/1966		Import from public-domain	Wentworth,D.E.; Dugan,V.; Halpin,R.; Lin,X.; Wester,E.; Bera,J.; Ghedin,E.; Fedorova,N.; Tsitrin,T.; Stockwell,T.; Amedeo,P.; Bishop,B.; Edworthy,P.; Gupta,N.; Katzel,D.; Li,K.; Schobel,S.; Shrivastava,S.; Thovarai,V.; Wang,S.; Webster,R.; Krauss,S.; Bao,Y.; Sanders,R.; Dernovoy,D.; Kiryutin,B.; Lipman,D.J.; Tatusova,T.
EPI407924	HA	United States	1966-Jan-01	EPI_ISL_132848	A/turkey/Wisconsin/1/1966		Import from public-domain	Wentworth,D.E.; Dugan,V.; Halpin,R.; Lin,X.; Wester,E.; Bera,J.; Ghedin,E.; Fedorova,N.; Tsitrin,T.; Stockwell,T.; Amedeo,P.; Bishop,B.; Edworthy,P.; Gupta,N.; Katzel,D.; Li,K.; Schobel,S.; Shrivastava,S.; Thovarai,V.; Wang,S.; Webster,R.; Krauss,S.; Bao,Y.; Sanders,R.; Dernovoy,D.; Kiryutin,B.; Lipman,D.J.; Tatusova,T.
EPI407925	MP	United States	1966-Jan-01	EPI_ISL_132848	A/turkey/Wisconsin/1/1966		Import from public-domain	Wentworth,D.E.; Dugan,V.; Halpin,R.; Lin,X.; Wester,E.; Bera,J.; Ghedin,E.; Fedorova,N.; Tsitrin,T.; Stockwell,T.; Amedeo,P.; Bishop,B.; Edworthy,P.; Gupta,N.; Katzel,D.; Li,K.; Schobel,S.; Shrivastava,S.; Thovarai,V.; Wang,S.; Webster,R.; Krauss,S.; Bao,Y.; Sanders,R.; Dernovoy,D.; Kiryutin,B.; Lipman,D.J.; Tatusova,T.
EPI407926	NA	United States	1966-Jan-01	EPI_ISL_132848	A/turkey/Wisconsin/1/1966		Import from public-domain	Wentworth,D.E.; Dugan,V.; Halpin,R.; Lin,X.; Wester,E.; Bera,J.; Ghedin,E.; Fedorova,N.; Tsitrin,T.; Stockwell,T.; Amedeo,P.; Bishop,B.; Edworthy,P.; Gupta,N.; Katzel,D.; Li,K.; Schobel,S.; Shrivastava,S.; Thovarai,V.; Wang,S.; Webster,R.; Krauss,S.; Bao,Y.; Sanders,R.; Dernovoy,D.; Kiryutin,B.; Lipman,D.J.; Tatusova,T.
EPI407927	NP	United States	1966-Jan-01	EPI_ISL_132848	A/turkey/Wisconsin/1/1966		Import from public-domain	Wentworth,D.E.; Dugan,V.; Halpin,R.; Lin,X.; Wester,E.; Bera,J.; Ghedin,E.; Fedorova,N.; Tsitrin,T.; Stockwell,T.; Amedeo,P.; Bishop,B.; Edworthy,P.; Gupta,N.; Katzel,D.; Li,K.; Schobel,S.; Shrivastava,S.; Thovarai,V.; Wang,S.; Webster,R.; Krauss,S.; Bao,Y.; Sanders,R.; Dernovoy,D.; Kiryutin,B.; Lipman,D.J.; Tatusova,T.
EPI407928	NS	United States	1966-Jan-01	EPI_ISL_132848	A/turkey/Wisconsin/1/1966		Import from public-domain	Wentworth,D.E.; Dugan,V.; Halpin,R.; Lin,X.; Wester,E.; Bera,J.; Ghedin,E.; Fedorova,N.; Tsitrin,T.; Stockwell,T.; Amedeo,P.; Bishop,B.; Edworthy,P.; Gupta,N.; Katzel,D.; Li,K.; Schobel,S.; Shrivastava,S.; Thovarai,V.; Wang,S.; Webster,R.; Krauss,S.; Bao,Y.; Sanders,R.; Dernovoy,D.; Kiryutin,B.; Lipman,D.J.; Tatusova,T.
EPI407929	PA	United States	1966-Jan-01	EPI_ISL_132848	A/turkey/Wisconsin/1/1966		Import from public-domain	Wentworth,D.E.; Dugan,V.; Halpin,R.; Lin,X.; Wester,E.; Bera,J.; Ghedin,E.; Fedorova,N.; Tsitrin,T.; Stockwell,T.; Amedeo,P.; Bishop,B.; Edworthy,P.; Gupta,N.; Katzel,D.; Li,K.; Schobel,S.; Shrivastava,S.; Thovarai,V.; Wang,S.; Webster,R.; Krauss,S.; Bao,Y.; Sanders,R.; Dernovoy,D.; Kiryutin,B.; Lipman,D.J.; Tatusova,T.
EPI407930	PB1	United States	1966-Jan-01	EPI_ISL_132848	A/turkey/Wisconsin/1/1966		Import from public-domain	Wentworth,D.E.; Dugan,V.; Halpin,R.; Lin,X.; Wester,E.; Bera,J.; Ghedin,E.; Fedorova,N.; Tsitrin,T.; Stockwell,T.; Amedeo,P.; Bishop,B.; Edworthy,P.; Gupta,N.; Katzel,D.; Li,K.; Schobel,S.; Shrivastava,S.; Thovarai,V.; Wang,S.; Webster,R.; Krauss,S.; Bao,Y.; Sanders,R.; Dernovoy,D.; Kiryutin,B.; Lipman,D.J.; Tatusova,T.
EPI470176	NA	China	2013-Jan-01	EPI_ISL_146163	A/chicken/Wenzhou/598/2013		Import from public-domain	Lam,T.T.Y.; Wang,J.; Shen,Y.; Zhou,B.; Duan,L.; Cheung,C.L.; Ma,C.; Lycett,S.J.; Leung,C.Y.H.; Chen,X.; Li,L.; Hong,W.; Chai,Y.; Zhou,L.; Liang,H.; Ou,Z.; Liu,Y.; Farooqui,A.; Kelvin,D.J.; Poon,L.L.M.; Smith,D.K.; Pybus,O.G.; Leung,G.M.; Shu,Y.; Webster,R.G.; Webby,R.J.; Peiris,J.S.M.; Rambaut,A.; Zhu,H.; Guan,Y.
EPI470812	NS	China	2013-Jan-01	EPI_ISL_146163	A/chicken/Wenzhou/598/2013		Import from public-domain	Lam,T.T.Y.; Wang,J.; Shen,Y.; Zhou,B.; Duan,L.; Cheung,C.L.; Ma,C.; Lycett,S.J.; Leung,C.Y.H.; Chen,X.; Li,L.; Hong,W.; Chai,Y.; Zhou,L.; Liang,H.; Ou,Z.; Liu,Y.; Farooqui,A.; Kelvin,D.J.; Poon,L.L.M.; Smith,D.K.; Pybus,O.G.; Leung,G.M.; Shu,Y.; Webster,R.G.; Webby,R.J.; Peiris,J.S.M.; Rambaut,A.; Zhu,H.; Guan,Y.
EPI470572	NP	China	2013-Jan-01	EPI_ISL_146163	A/chicken/Wenzhou/598/2013		Import from public-domain	Lam,T.T.Y.; Wang,J.; Shen,Y.; Zhou,B.; Duan,L.; Cheung,C.L.; Ma,C.; Lycett,S.J.; Leung,C.Y.H.; Chen,X.; Li,L.; Hong,W.; Chai,Y.; Zhou,L.; Liang,H.; Ou,Z.; Liu,Y.; Farooqui,A.; Kelvin,D.J.; Poon,L.L.M.; Smith,D.K.; Pybus,O.G.; Leung,G.M.; Shu,Y.; Webster,R.G.; Webby,R.J.; Peiris,J.S.M.; Rambaut,A.; Zhu,H.; Guan,Y.
EPI470051	MP	China	2013-Jan-01	EPI_ISL_146163	A/chicken/Wenzhou/598/2013		Import from public-domain	Lam,T.T.Y.; Wang,J.; Shen,Y.; Zhou,B.; Duan,L.; Cheung,C.L.; Ma,C.; Lycett,S.J.; Leung,C.Y.H.; Chen,X.; Li,L.; Hong,W.; Chai,Y.; Zhou,L.; Liang,H.; Ou,Z.; Liu,Y.; Farooqui,A.; Kelvin,D.J.; Poon,L.L.M.; Smith,D.K.; Pybus,O.G.; Leung,G.M.; Shu,Y.; Webster,R.G.; Webby,R.J.; Peiris,J.S.M.; Rambaut,A.; Zhu,H.; Guan,Y.
EPI469774	HA	China	2013-Jan-01	EPI_ISL_146163	A/chicken/Wenzhou/598/2013		Import from public-domain	Lam,T.T.Y.; Wang,J.; Shen,Y.; Zhou,B.; Duan,L.; Cheung,C.L.; Ma,C.; Lycett,S.J.; Leung,C.Y.H.; Chen,X.; Li,L.; Hong,W.; Chai,Y.; Zhou,L.; Liang,H.; Ou,Z.; Liu,Y.; Farooqui,A.; Kelvin,D.J.; Poon,L.L.M.; Smith,D.K.; Pybus,O.G.; Leung,G.M.; Shu,Y.; Webster,R.G.; Webby,R.J.; Peiris,J.S.M.; Rambaut,A.; Zhu,H.; Guan,Y.
EPI468977	PB2	China	2013-Jan-01	EPI_ISL_146163	A/chicken/Wenzhou/598/2013		Import from public-domain	Lam,T.T.Y.; Wang,J.; Shen,Y.; Zhou,B.; Duan,L.; Cheung,C.L.; Ma,C.; Lycett,S.J.; Leung,C.Y.H.; Chen,X.; Li,L.; Hong,W.; Chai,Y.; Zhou,L.; Liang,H.; Ou,Z.; Liu,Y.; Farooqui,A.; Kelvin,D.J.; Poon,L.L.M.; Smith,D.K.; Pybus,O.G.; Leung,G.M.; Shu,Y.; Webster,R.G.; Webby,R.J.; Peiris,J.S.M.; Rambaut,A.; Zhu,H.; Guan,Y.
EPI469270	PB1	China	2013-Jan-01	EPI_ISL_146163	A/chicken/Wenzhou/598/2013		Import from public-domain	Lam,T.T.Y.; Wang,J.; Shen,Y.; Zhou,B.; Duan,L.; Cheung,C.L.; Ma,C.; Lycett,S.J.; Leung,C.Y.H.; Chen,X.; Li,L.; Hong,W.; Chai,Y.; Zhou,L.; Liang,H.; Ou,Z.; Liu,Y.; Farooqui,A.; Kelvin,D.J.; Poon,L.L.M.; Smith,D.K.; Pybus,O.G.; Leung,G.M.; Shu,Y.; Webster,R.G.; Webby,R.J.; Peiris,J.S.M.; Rambaut,A.; Zhu,H.; Guan,Y.
EPI487837	PA	China	2013-Jan-01	EPI_ISL_146163	A/chicken/Wenzhou/598/2013		Import from public-domain	Lam,T.T.Y.; Wang,J.; Shen,Y.; Zhou,B.; Duan,L.; Cheung,C.L.; Ma,C.; Lycett,S.J.; Leung,C.Y.H.; Chen,X.; Li,L.; Hong,W.; Chai,Y.; Zhou,L.; Liang,H.; Ou,Z.; Liu,Y.; Farooqui,A.; Kelvin,D.J.; Poon,L.L.M.; Smith,D.K.; Pybus,O.G.; Leung,G.M.; Shu,Y.; Webster,R.G.; Webby,R.J.; Peiris,J.S.M.; Rambaut,A.; Zhu,H.; Guan,Y.
EPI1352830	NP	China	2018-Jan-23	EPI_ISL_337277	A/Guangdong/18SF003/2018	Guangdong Provincial Center for Disease Control and Prevention	WHO Chinese National Influenza Center	Wang,Dayan;Zhou,Shumei;Li,Xiyan;Liu,Jia;Zhang,Ye;Bo,Hong;Shu,Yuelong
EPI1352831	NS	China	2018-Jan-23	EPI_ISL_337277	A/Guangdong/18SF003/2018	Guangdong Provincial Center for Disease Control and Prevention	WHO Chinese National Influenza Center	Wang,Dayan;Zhou,Shumei;Li,Xiyan;Liu,Jia;Zhang,Ye;Bo,Hong;Shu,Yuelong
EPI1352832	MP	China	2018-Jan-23	EPI_ISL_337277	A/Guangdong/18SF003/2018	Guangdong Provincial Center for Disease Control and Prevention	WHO Chinese National Influenza Center	Wang,Dayan;Zhou,Shumei;Li,Xiyan;Liu,Jia;Zhang,Ye;Bo,Hong;Shu,Yuelong
EPI1352833	PA	China	2018-Jan-23	EPI_ISL_337277	A/Guangdong/18SF003/2018	Guangdong Provincial Center for Disease Control and Prevention	WHO Chinese National Influenza Center	Wang,Dayan;Zhou,Shumei;Li,Xiyan;Liu,Jia;Zhang,Ye;Bo,Hong;Shu,Yuelong
EPI1352834	PB2	China	2018-Jan-23	EPI_ISL_337277	A/Guangdong/18SF003/2018	Guangdong Provincial Center for Disease Control and Prevention	WHO Chinese National Influenza Center	Wang,Dayan;Zhou,Shumei;Li,Xiyan;Liu,Jia;Zhang,Ye;Bo,Hong;Shu,Yuelong
EPI1352835	PB1	China	2018-Jan-23	EPI_ISL_337277	A/Guangdong/18SF003/2018	Guangdong Provincial Center for Disease Control and Prevention	WHO Chinese National Influenza Center	Wang,Dayan;Zhou,Shumei;Li,Xiyan;Liu,Jia;Zhang,Ye;Bo,Hong;Shu,Yuelong
EPI1352836	NA	China	2018-Jan-23	EPI_ISL_337277	A/Guangdong/18SF003/2018	Guangdong Provincial Center for Disease Control and Prevention	WHO Chinese National Influenza Center	Wang,Dayan;Zhou,Shumei;Li,Xiyan;Liu,Jia;Zhang,Ye;Bo,Hong;Shu,Yuelong
EPI1352837	HA	China	2018-Jan-23	EPI_ISL_337277	A/Guangdong/18SF003/2018	Guangdong Provincial Center for Disease Control and Prevention	WHO Chinese National Influenza Center	Wang,Dayan;Zhou,Shumei;Li,Xiyan;Liu,Jia;Zhang,Ye;Bo,Hong;Shu,Yuelong
EPI1384088	PA	China	2018-Nov-28	EPI_ISL_345236	A/Hunan/34179/2018	Hunan Provincial Center for Disease Control and prevention	WHO Chinese National Influenza Center	Wang,Dayan;Zhou,Shumei;Li,Xiyan;Liu,Jia;Zhang,Ye;Bo,Hong;Shu,Yuelong
EPI1384091	NA	China	2018-Nov-28	EPI_ISL_345236	A/Hunan/34179/2018	Hunan Provincial Center for Disease Control and prevention	WHO Chinese National Influenza Center	Wang,Dayan;Zhou,Shumei;Li,Xiyan;Liu,Jia;Zhang,Ye;Bo,Hong;Shu,Yuelong
EPI1384087	PB1	China	2018-Nov-28	EPI_ISL_345236	A/Hunan/34179/2018	Hunan Provincial Center for Disease Control and prevention	WHO Chinese National Influenza Center	Wang,Dayan;Zhou,Shumei;Li,Xiyan;Liu,Jia;Zhang,Ye;Bo,Hong;Shu,Yuelong
EPI1384089	NS	China	2018-Nov-28	EPI_ISL_345236	A/Hunan/34179/2018	Hunan Provincial Center for Disease Control and prevention	WHO Chinese National Influenza Center	Wang,Dayan;Zhou,Shumei;Li,Xiyan;Liu,Jia;Zhang,Ye;Bo,Hong;Shu,Yuelong
EPI1384093	HA	China	2018-Nov-28	EPI_ISL_345236	A/Hunan/34179/2018	Hunan Provincial Center for Disease Control and prevention	WHO Chinese National Influenza Center	Wang,Dayan;Zhou,Shumei;Li,Xiyan;Liu,Jia;Zhang,Ye;Bo,Hong;Shu,Yuelong
EPI1384086	PB2	China	2018-Nov-28	EPI_ISL_345236	A/Hunan/34179/2018	Hunan Provincial Center for Disease Control and prevention	WHO Chinese National Influenza Center	Wang,Dayan;Zhou,Shumei;Li,Xiyan;Liu,Jia;Zhang,Ye;Bo,Hong;Shu,Yuelong
EPI1384090	NP	China	2018-Nov-28	EPI_ISL_345236	A/Hunan/34179/2018	Hunan Provincial Center for Disease Control and prevention	WHO Chinese National Influenza Center	Wang,Dayan;Zhou,Shumei;Li,Xiyan;Liu,Jia;Zhang,Ye;Bo,Hong;Shu,Yuelong
EPI1384092	MP	China	2018-Nov-28	EPI_ISL_345236	A/Hunan/34179/2018	Hunan Provincial Center for Disease Control and prevention	WHO Chinese National Influenza Center	Wang,Dayan;Zhou,Shumei;Li,Xiyan;Liu,Jia;Zhang,Ye;Bo,Hong;Shu,Yuelong
EPI1884080	PB2	Hong Kong (SAR)	1997-Jun-30	EPI_ISL_3144464	A/quail/Hong Kong/G1/1997	Li Ka Shing Faculty of Medicine, The University of Hong Kong	Li Ka Shing Faculty of Medicine, The University of Hong Kong
EPI1884076	NP	Hong Kong (SAR)	1997-Jun-30	EPI_ISL_3144464	A/quail/Hong Kong/G1/1997	Li Ka Shing Faculty of Medicine, The University of Hong Kong	Li Ka Shing Faculty of Medicine, The University of Hong Kong
EPI1884077	NS	Hong Kong (SAR)	1997-Jun-30	EPI_ISL_3144464	A/quail/Hong Kong/G1/1997	Li Ka Shing Faculty of Medicine, The University of Hong Kong	Li Ka Shing Faculty of Medicine, The University of Hong Kong
EPI1884079	PB1	Hong Kong (SAR)	1997-Jun-30	EPI_ISL_3144464	A/quail/Hong Kong/G1/1997	Li Ka Shing Faculty of Medicine, The University of Hong Kong	Li Ka Shing Faculty of Medicine, The University of Hong Kong
EPI1884075	NA	Hong Kong (SAR)	1997-Jun-30	EPI_ISL_3144464	A/quail/Hong Kong/G1/1997	Li Ka Shing Faculty of Medicine, The University of Hong Kong	Li Ka Shing Faculty of Medicine, The University of Hong Kong
EPI1884078	PA	Hong Kong (SAR)	1997-Jun-30	EPI_ISL_3144464	A/quail/Hong Kong/G1/1997	Li Ka Shing Faculty of Medicine, The University of Hong Kong	Li Ka Shing Faculty of Medicine, The University of Hong Kong
EPI1884073	HA	Hong Kong (SAR)	1997-Jun-30	EPI_ISL_3144464	A/quail/Hong Kong/G1/1997	Li Ka Shing Faculty of Medicine, The University of Hong Kong	Li Ka Shing Faculty of Medicine, The University of Hong Kong
EPI1884074	MP	Hong Kong (SAR)	1997-Jun-30	EPI_ISL_3144464	A/quail/Hong Kong/G1/1997	Li Ka Shing Faculty of Medicine, The University of Hong Kong	Li Ka Shing Faculty of Medicine, The University of Hong Kong
EPI1743011	NP	China	2014-Sep-01	EPI_ISL_462522	A/Chicken/Jiangxi/E2620/2014	Shanghai Veterinary Research Institute	Wageningen University and Research Centre
EPI1743012	NS	China	2014-Sep-01	EPI_ISL_462522	A/Chicken/Jiangxi/E2620/2014	Shanghai Veterinary Research Institute	Wageningen University and Research Centre
EPI1743013	MP	China	2014-Sep-01	EPI_ISL_462522	A/Chicken/Jiangxi/E2620/2014	Shanghai Veterinary Research Institute	Wageningen University and Research Centre
EPI1743014	PA	China	2014-Sep-01	EPI_ISL_462522	A/Chicken/Jiangxi/E2620/2014	Shanghai Veterinary Research Institute	Wageningen University and Research Centre
EPI1743015	PB2	China	2014-Sep-01	EPI_ISL_462522	A/Chicken/Jiangxi/E2620/2014	Shanghai Veterinary Research Institute	Wageningen University and Research Centre
EPI1743016	PB1	China	2014-Sep-01	EPI_ISL_462522	A/Chicken/Jiangxi/E2620/2014	Shanghai Veterinary Research Institute	Wageningen University and Research Centre
EPI1743017	NA	China	2014-Sep-01	EPI_ISL_462522	A/Chicken/Jiangxi/E2620/2014	Shanghai Veterinary Research Institute	Wageningen University and Research Centre
EPI1743018	HA	China	2014-Sep-01	EPI_ISL_462522	A/Chicken/Jiangxi/E2620/2014	Shanghai Veterinary Research Institute	Wageningen University and Research Centre
EPI1767080	PB1	China	2014-Sep-01	EPI_ISL_501312	A/Duck/China/E2838/2014		Import from public-domain	Yan,W.; Cui,H.; Engelsma,M.; Beerens,N.; van Oers,M.M.; de Jong,M.C.M.; Li,X.; Liu,Q.; Yang,J.; Teng,Q.; Li,Z.
EPI1767212	PA	China	2014-Sep-01	EPI_ISL_501312	A/Duck/China/E2838/2014		Import from public-domain	Yan,W.; Cui,H.; Engelsma,M.; Beerens,N.; van Oers,M.M.; de Jong,M.C.M.; Li,X.; Liu,Q.; Yang,J.; Teng,Q.; Li,Z.
EPI1767345	NP	China	2014-Sep-01	EPI_ISL_501312	A/Duck/China/E2838/2014		Import from public-domain	Yan,W.; Cui,H.; Engelsma,M.; Beerens,N.; van Oers,M.M.; de Jong,M.C.M.; Li,X.; Liu,Q.; Yang,J.; Teng,Q.; Li,Z.
EPI1767606	MP	China	2014-Sep-01	EPI_ISL_501312	A/Duck/China/E2838/2014		Import from public-domain	Yan,W.; Cui,H.; Engelsma,M.; Beerens,N.; van Oers,M.M.; de Jong,M.C.M.; Li,X.; Liu,Q.; Yang,J.; Teng,Q.; Li,Z.
EPI1767477	NA	China	2014-Sep-01	EPI_ISL_501312	A/Duck/China/E2838/2014		Import from public-domain	Yan,W.; Cui,H.; Engelsma,M.; Beerens,N.; van Oers,M.M.; de Jong,M.C.M.; Li,X.; Liu,Q.; Yang,J.; Teng,Q.; Li,Z.
EPI1767875	HA	China	2014-Sep-01	EPI_ISL_501312	A/Duck/China/E2838/2014		Import from public-domain	Yan,W.; Cui,H.; Engelsma,M.; Beerens,N.; van Oers,M.M.; de Jong,M.C.M.; Li,X.; Liu,Q.; Yang,J.; Teng,Q.; Li,Z.
EPI1767741	NS	China	2014-Sep-01	EPI_ISL_501312	A/Duck/China/E2838/2014		Import from public-domain	Yan,W.; Cui,H.; Engelsma,M.; Beerens,N.; van Oers,M.M.; de Jong,M.C.M.; Li,X.; Liu,Q.; Yang,J.; Teng,Q.; Li,Z.
EPI1768220	PB2	China	2014-Sep-01	EPI_ISL_501312	A/Duck/China/E2838/2014		Import from public-domain	Yan,W.; Cui,H.; Engelsma,M.; Beerens,N.; van Oers,M.M.; de Jong,M.C.M.; Li,X.; Liu,Q.; Yang,J.; Teng,Q.; Li,Z.
EPI2143485	HA	China	2014-Sep-01	EPI_ISL_501312	A/Duck/China/E2838/2014		Import from public-domain	Yan,W.; Cui,H.; Engelsma,M.; Beerens,N.; van Oers,M.M.; de Jong,M.C.M.; Li,X.; Liu,Q.; Yang,J.; Teng,Q.; Li,Z.
EPI1743045	MP	China	2014-Sep-01	EPI_ISL_462526	A/Duck/Jiangxi/E2838/2014	Shanghai Veterinary Research Institute	Wageningen University and Research Centre
EPI1743046	PA	China	2014-Sep-01	EPI_ISL_462526	A/Duck/Jiangxi/E2838/2014	Shanghai Veterinary Research Institute	Wageningen University and Research Centre
EPI1743047	PB2	China	2014-Sep-01	EPI_ISL_462526	A/Duck/Jiangxi/E2838/2014	Shanghai Veterinary Research Institute	Wageningen University and Research Centre
EPI1743048	PB1	China	2014-Sep-01	EPI_ISL_462526	A/Duck/Jiangxi/E2838/2014	Shanghai Veterinary Research Institute	Wageningen University and Research Centre
EPI1743049	NA	China	2014-Sep-01	EPI_ISL_462526	A/Duck/Jiangxi/E2838/2014	Shanghai Veterinary Research Institute	Wageningen University and Research Centre
EPI1743050	HA	China	2014-Sep-01	EPI_ISL_462526	A/Duck/Jiangxi/E2838/2014	Shanghai Veterinary Research Institute	Wageningen University and Research Centre
EPI1743043	NP	China	2014-Sep-01	EPI_ISL_462526	A/Duck/Jiangxi/E2838/2014	Shanghai Veterinary Research Institute	Wageningen University and Research Centre
EPI1743044	NS	China	2014-Sep-01	EPI_ISL_462526	A/Duck/Jiangxi/E2838/2014	Shanghai Veterinary Research Institute	Wageningen University and Research Centre
EPI1767331	NP	China	2014-Feb-01	EPI_ISL_501298	A/chicken/China/E1782/2014		Import from public-domain	Li,Z.; Teng,Q.; Shi,X.
EPI1767198	PA	China	2014-Feb-01	EPI_ISL_501298	A/chicken/China/E1782/2014		Import from public-domain	Li,Z.; Teng,Q.; Shi,X.
EPI1767066	PB1	China	2014-Feb-01	EPI_ISL_501298	A/chicken/China/E1782/2014		Import from public-domain	Li,Z.; Teng,Q.; Shi,X.
EPI1767861	HA	China	2014-Feb-01	EPI_ISL_501298	A/chicken/China/E1782/2014		Import from public-domain	Li,Z.; Teng,Q.; Shi,X.
EPI1767592	MP	China	2014-Feb-01	EPI_ISL_501298	A/chicken/China/E1782/2014		Import from public-domain	Li,Z.; Teng,Q.; Shi,X.
EPI1768207	PB2	China	2014-Feb-01	EPI_ISL_501298	A/chicken/China/E1782/2014		Import from public-domain	Li,Z.; Teng,Q.; Shi,X.
EPI1767081	PB1	China	2014-Sep-01	EPI_ISL_501313	A/chicken/China/E2901/2014		Import from public-domain	Yan,W.; Cui,H.; Engelsma,M.; Beerens,N.; van Oers,M.M.; de Jong,M.C.M.; Li,X.; Liu,Q.; Yang,J.; Teng,Q.; Li,Z.
EPI1767213	PA	China	2014-Sep-01	EPI_ISL_501313	A/chicken/China/E2901/2014		Import from public-domain	Yan,W.; Cui,H.; Engelsma,M.; Beerens,N.; van Oers,M.M.; de Jong,M.C.M.; Li,X.; Liu,Q.; Yang,J.; Teng,Q.; Li,Z.
EPI1767346	NP	China	2014-Sep-01	EPI_ISL_501313	A/chicken/China/E2901/2014		Import from public-domain	Yan,W.; Cui,H.; Engelsma,M.; Beerens,N.; van Oers,M.M.; de Jong,M.C.M.; Li,X.; Liu,Q.; Yang,J.; Teng,Q.; Li,Z.
EPI1767742	NS	China	2014-Sep-01	EPI_ISL_501313	A/chicken/China/E2901/2014		Import from public-domain	Yan,W.; Cui,H.; Engelsma,M.; Beerens,N.; van Oers,M.M.; de Jong,M.C.M.; Li,X.; Liu,Q.; Yang,J.; Teng,Q.; Li,Z.
EPI1767607	MP	China	2014-Sep-01	EPI_ISL_501313	A/chicken/China/E2901/2014		Import from public-domain	Yan,W.; Cui,H.; Engelsma,M.; Beerens,N.; van Oers,M.M.; de Jong,M.C.M.; Li,X.; Liu,Q.; Yang,J.; Teng,Q.; Li,Z.
EPI1767478	NA	China	2014-Sep-01	EPI_ISL_501313	A/chicken/China/E2901/2014		Import from public-domain	Yan,W.; Cui,H.; Engelsma,M.; Beerens,N.; van Oers,M.M.; de Jong,M.C.M.; Li,X.; Liu,Q.; Yang,J.; Teng,Q.; Li,Z.
EPI1767876	HA	China	2014-Sep-01	EPI_ISL_501313	A/chicken/China/E2901/2014		Import from public-domain	Yan,W.; Cui,H.; Engelsma,M.; Beerens,N.; van Oers,M.M.; de Jong,M.C.M.; Li,X.; Liu,Q.; Yang,J.; Teng,Q.; Li,Z.
EPI1768221	PB2	China	2014-Sep-01	EPI_ISL_501313	A/chicken/China/E2901/2014		Import from public-domain	Yan,W.; Cui,H.; Engelsma,M.; Beerens,N.; van Oers,M.M.; de Jong,M.C.M.; Li,X.; Liu,Q.; Yang,J.; Teng,Q.; Li,Z.
EPI2143486	HA	China	2014-Sep-01	EPI_ISL_501313	A/chicken/China/E2901/2014		Import from public-domain	Yan,W.; Cui,H.; Engelsma,M.; Beerens,N.; van Oers,M.M.; de Jong,M.C.M.; Li,X.; Liu,Q.; Yang,J.; Teng,Q.; Li,Z.
EPI1743051	NP	China	2014-Sep-01	EPI_ISL_462527	A/Chicken/Fujian/E2901/2014	Shanghai Veterinary Research Institute	Wageningen University and Research Centre
EPI1743052	NS	China	2014-Sep-01	EPI_ISL_462527	A/Chicken/Fujian/E2901/2014	Shanghai Veterinary Research Institute	Wageningen University and Research Centre
EPI1743053	MP	China	2014-Sep-01	EPI_ISL_462527	A/Chicken/Fujian/E2901/2014	Shanghai Veterinary Research Institute	Wageningen University and Research Centre
EPI1743054	PA	China	2014-Sep-01	EPI_ISL_462527	A/Chicken/Fujian/E2901/2014	Shanghai Veterinary Research Institute	Wageningen University and Research Centre
EPI1743055	PB2	China	2014-Sep-01	EPI_ISL_462527	A/Chicken/Fujian/E2901/2014	Shanghai Veterinary Research Institute	Wageningen University and Research Centre
EPI1743056	PB1	China	2014-Sep-01	EPI_ISL_462527	A/Chicken/Fujian/E2901/2014	Shanghai Veterinary Research Institute	Wageningen University and Research Centre
EPI1743057	NA	China	2014-Sep-01	EPI_ISL_462527	A/Chicken/Fujian/E2901/2014	Shanghai Veterinary Research Institute	Wageningen University and Research Centre
EPI1743058	HA	China	2014-Sep-01	EPI_ISL_462527	A/Chicken/Fujian/E2901/2014	Shanghai Veterinary Research Institute	Wageningen University and Research Centre
EPI1676300	PB1	China	2019-Nov-05	EPI_ISL_407978	A/Fujian-Sanyuan/2881/2019	Fujian Provincial Center for Disease Control and Prevention	WHO Chinese National Influenza Center
EPI1676303	NP	China	2019-Nov-05	EPI_ISL_407978	A/Fujian-Sanyuan/2881/2019	Fujian Provincial Center for Disease Control and Prevention	WHO Chinese National Influenza Center
EPI1676305	MP	China	2019-Nov-05	EPI_ISL_407978	A/Fujian-Sanyuan/2881/2019	Fujian Provincial Center for Disease Control and Prevention	WHO Chinese National Influenza Center
EPI1676302	NS	China	2019-Nov-05	EPI_ISL_407978	A/Fujian-Sanyuan/2881/2019	Fujian Provincial Center for Disease Control and Prevention	WHO Chinese National Influenza Center
EPI1676306	HA	China	2019-Nov-05	EPI_ISL_407978	A/Fujian-Sanyuan/2881/2019	Fujian Provincial Center for Disease Control and Prevention	WHO Chinese National Influenza Center
EPI1676299	PB2	China	2019-Nov-05	EPI_ISL_407978	A/Fujian-Sanyuan/2881/2019	Fujian Provincial Center for Disease Control and Prevention	WHO Chinese National Influenza Center
EPI1676301	PA	China	2019-Nov-05	EPI_ISL_407978	A/Fujian-Sanyuan/2881/2019	Fujian Provincial Center for Disease Control and Prevention	WHO Chinese National Influenza Center
EPI1676304	NA	China	2019-Nov-05	EPI_ISL_407978	A/Fujian-Sanyuan/2881/2019	Fujian Provincial Center for Disease Control and Prevention	WHO Chinese National Influenza Center
EPI942890	HA	China	2016-Jun-15	EPI_ISL_253028	A/Guangdong/MZ058/2016		Import from public-domain
EPI942891	NP	China	2016-Jun-15	EPI_ISL_253028	A/Guangdong/MZ058/2016		Import from public-domain
EPI942892	NA	China	2016-Jun-15	EPI_ISL_253028	A/Guangdong/MZ058/2016		Import from public-domain
EPI942893	MP	China	2016-Jun-15	EPI_ISL_253028	A/Guangdong/MZ058/2016		Import from public-domain
EPI942894	NS	China	2016-Jun-15	EPI_ISL_253028	A/Guangdong/MZ058/2016		Import from public-domain
EPI942888	PB1	China	2016-Jun-15	EPI_ISL_253028	A/Guangdong/MZ058/2016		Import from public-domain
EPI942889	PA	China	2016-Jun-15	EPI_ISL_253028	A/Guangdong/MZ058/2016		Import from public-domain
EPI942887	PB2	China	2016-Jun-15	EPI_ISL_253028	A/Guangdong/MZ058/2016		Import from public-domain
EPI1804955	PA	China	2020-Apr-21	EPI_ISL_548682	A/Hunan/11173/2020	Hunan Provincial Center for Disease Control and prevention	WHO Chinese National Influenza Center
EPI1804954	PB1	China	2020-Apr-21	EPI_ISL_548682	A/Hunan/11173/2020	Hunan Provincial Center for Disease Control and prevention	WHO Chinese National Influenza Center
EPI1804959	MP	China	2020-Apr-21	EPI_ISL_548682	A/Hunan/11173/2020	Hunan Provincial Center for Disease Control and prevention	WHO Chinese National Influenza Center
EPI1804953	PB2	China	2020-Apr-21	EPI_ISL_548682	A/Hunan/11173/2020	Hunan Provincial Center for Disease Control and prevention	WHO Chinese National Influenza Center
EPI1804960	HA	China	2020-Apr-21	EPI_ISL_548682	A/Hunan/11173/2020	Hunan Provincial Center for Disease Control and prevention	WHO Chinese National Influenza Center
EPI1804956	NS	China	2020-Apr-21	EPI_ISL_548682	A/Hunan/11173/2020	Hunan Provincial Center for Disease Control and prevention	WHO Chinese National Influenza Center
EPI1804957	NP	China	2020-Apr-21	EPI_ISL_548682	A/Hunan/11173/2020	Hunan Provincial Center for Disease Control and prevention	WHO Chinese National Influenza Center
EPI1804958	NA	China	2020-Apr-21	EPI_ISL_548682	A/Hunan/11173/2020	Hunan Provincial Center for Disease Control and prevention	WHO Chinese National Influenza Center
EPI423829	PB2	China	2012-Nov-07	EPI_ISL_135869	A/brambling/Beijing/16/2012		Import from public-domain	Xu,L.; Yao,Y.; Lv,Q.; Yuan,J.; Li,F.; Bao,L.; Yu,P.; Qin,C.
EPI423865	PB1	China	2012-Nov-07	EPI_ISL_135869	A/brambling/Beijing/16/2012		Import from public-domain	Xu,L.; Yao,Y.; Lv,Q.; Yuan,J.; Li,F.; Bao,L.; Yu,P.; Qin,C.
EPI423866	PA	China	2012-Nov-07	EPI_ISL_135869	A/brambling/Beijing/16/2012		Import from public-domain	Xu,L.; Yao,Y.; Lv,Q.; Yuan,J.; Li,F.; Bao,L.; Yu,P.; Qin,C.
EPI423867	HA	China	2012-Nov-07	EPI_ISL_135869	A/brambling/Beijing/16/2012		Import from public-domain	Xu,L.; Yao,Y.; Lv,Q.; Yuan,J.; Li,F.; Bao,L.; Yu,P.; Qin,C.
EPI423868	NP	China	2012-Nov-07	EPI_ISL_135869	A/brambling/Beijing/16/2012		Import from public-domain	Xu,L.; Yao,Y.; Lv,Q.; Yuan,J.; Li,F.; Bao,L.; Yu,P.; Qin,C.
EPI423869	NA	China	2012-Nov-07	EPI_ISL_135869	A/brambling/Beijing/16/2012		Import from public-domain	Xu,L.; Yao,Y.; Lv,Q.; Yuan,J.; Li,F.; Bao,L.; Yu,P.; Qin,C.
EPI423870	MP	China	2012-Nov-07	EPI_ISL_135869	A/brambling/Beijing/16/2012		Import from public-domain	Xu,L.; Yao,Y.; Lv,Q.; Yuan,J.; Li,F.; Bao,L.; Yu,P.; Qin,C.
EPI423871	NS	China	2012-Nov-07	EPI_ISL_135869	A/brambling/Beijing/16/2012		Import from public-domain	Xu,L.; Yao,Y.; Lv,Q.; Yuan,J.; Li,F.; Bao,L.; Yu,P.; Qin,C.
EPI315692	HA	China	2009-Dec-01	EPI_ISL_89652	A/chicken/Fujian/G9/2009		Import from public-domain	Yan,Z.; Liu,J.
EPI342576	PB2	China	2009-Dec-01	EPI_ISL_89652	A/chicken/Fujian/G9/2009		Import from public-domain	Yan,Z.; Liu,J.
EPI342577	PB1	China	2009-Dec-01	EPI_ISL_89652	A/chicken/Fujian/G9/2009		Import from public-domain	Yan,Z.; Liu,J.
EPI342578	PA	China	2009-Dec-01	EPI_ISL_89652	A/chicken/Fujian/G9/2009		Import from public-domain	Yan,Z.; Liu,J.
EPI342579	NP	China	2009-Dec-01	EPI_ISL_89652	A/chicken/Fujian/G9/2009		Import from public-domain	Yan,Z.; Liu,J.
EPI342580	NA	China	2009-Dec-01	EPI_ISL_89652	A/chicken/Fujian/G9/2009		Import from public-domain	Yan,Z.; Liu,J.
EPI342581	MP	China	2009-Dec-01	EPI_ISL_89652	A/chicken/Fujian/G9/2009		Import from public-domain	Yan,Z.; Liu,J.
EPI342582	NS	China	2009-Dec-01	EPI_ISL_89652	A/chicken/Fujian/G9/2009		Import from public-domain	Yan,Z.; Liu,J.
EPI466259	NP	China	2012-May-09	EPI_ISL_145364	A/chicken/Shandong/SDWF17/2012	Yangzhou University	Chinese Academy of Sciences	Daxin, P
EPI466260	NS	China	2012-May-09	EPI_ISL_145364	A/chicken/Shandong/SDWF17/2012	Yangzhou University	Chinese Academy of Sciences	Daxin, P
EPI466261	MP	China	2012-May-09	EPI_ISL_145364	A/chicken/Shandong/SDWF17/2012	Yangzhou University	Chinese Academy of Sciences	Daxin, P
EPI466262	PA	China	2012-May-09	EPI_ISL_145364	A/chicken/Shandong/SDWF17/2012	Yangzhou University	Chinese Academy of Sciences	Daxin, P
EPI466263	PB2	China	2012-May-09	EPI_ISL_145364	A/chicken/Shandong/SDWF17/2012	Yangzhou University	Chinese Academy of Sciences	Daxin, P
EPI466264	PB1	China	2012-May-09	EPI_ISL_145364	A/chicken/Shandong/SDWF17/2012	Yangzhou University	Chinese Academy of Sciences	Daxin, P
EPI466265	NA	China	2012-May-09	EPI_ISL_145364	A/chicken/Shandong/SDWF17/2012	Yangzhou University	Chinese Academy of Sciences	Daxin, P
EPI466266	HA	China	2012-May-09	EPI_ISL_145364	A/chicken/Shandong/SDWF17/2012	Yangzhou University	Chinese Academy of Sciences	Daxin, P
EPI238759	PB2	China	1998-Jan-01	EPI_ISL_68579	A/Chicken/Shanghai/F/98		Import from public-domain	Lu,J.H.; Liu,X.F.; Shao,W.X.; Zhang,P.H.; Wei,D.P.; Liu,Y.L.; Zhang,R.K.
EPI238760	PB1	China	1998-Jan-01	EPI_ISL_68579	A/Chicken/Shanghai/F/98		Import from public-domain	Lu,J.H.; Liu,X.F.; Shao,W.X.; Zhang,P.H.; Wei,D.P.; Liu,Y.L.; Zhang,R.K.
EPI238761	PA	China	1998-Jan-01	EPI_ISL_68579	A/Chicken/Shanghai/F/98		Import from public-domain	Lu,J.H.; Liu,X.F.; Shao,W.X.; Zhang,P.H.; Wei,D.P.; Liu,Y.L.; Zhang,R.K.
EPI238762	NP	China	1998-Jan-01	EPI_ISL_68579	A/Chicken/Shanghai/F/98		Import from public-domain	Lu,J.H.; Liu,X.F.; Shao,W.X.; Zhang,P.H.; Wei,D.P.; Liu,Y.L.; Zhang,R.K.
EPI238763	NA	China	1998-Jan-01	EPI_ISL_68579	A/Chicken/Shanghai/F/98		Import from public-domain	Lu,J.H.; Liu,X.F.; Shao,W.X.; Zhang,P.H.; Wei,D.P.; Liu,Y.L.; Zhang,R.K.
EPI238764	MP	China	1998-Jan-01	EPI_ISL_68579	A/Chicken/Shanghai/F/98		Import from public-domain	Lu,J.H.; Liu,X.F.; Shao,W.X.; Zhang,P.H.; Wei,D.P.; Liu,Y.L.; Zhang,R.K.
EPI238765	NS	China	1998-Jan-01	EPI_ISL_68579	A/Chicken/Shanghai/F/98		Import from public-domain	Lu,J.H.; Liu,X.F.; Shao,W.X.; Zhang,P.H.; Wei,D.P.; Liu,Y.L.; Zhang,R.K.
EPI239002	HA	China	1998-Jan-01	EPI_ISL_68579	A/Chicken/Shanghai/F/98		Import from public-domain	Lu,J.H.; Liu,X.F.; Shao,W.X.; Zhang,P.H.; Wei,D.P.; Liu,Y.L.; Zhang,R.K.
EPI239003	HA	China	1998-Jan-01	EPI_ISL_68579	A/Chicken/Shanghai/F/98		Import from public-domain	Lu,J.H.; Liu,X.F.; Shao,W.X.; Zhang,P.H.; Wei,D.P.; Liu,Y.L.; Zhang,R.K.
EPI1677293	NP	Vietnam	2018-Mar-04	EPI_ISL_408126	A/chicken/Vietnam/NCVD-LC2V3S2/2018	National Centre of Veterinary Diagnostics	Centers for Disease Control and Prevention
EPI1677294	NS	Vietnam	2018-Mar-04	EPI_ISL_408126	A/chicken/Vietnam/NCVD-LC2V3S2/2018	National Centre of Veterinary Diagnostics	Centers for Disease Control and Prevention
EPI1677295	MP	Vietnam	2018-Mar-04	EPI_ISL_408126	A/chicken/Vietnam/NCVD-LC2V3S2/2018	National Centre of Veterinary Diagnostics	Centers for Disease Control and Prevention
EPI1677298	NA	Vietnam	2018-Mar-04	EPI_ISL_408126	A/chicken/Vietnam/NCVD-LC2V3S2/2018	National Centre of Veterinary Diagnostics	Centers for Disease Control and Prevention
EPI1677299	HA	Vietnam	2018-Mar-04	EPI_ISL_408126	A/chicken/Vietnam/NCVD-LC2V3S2/2018	National Centre of Veterinary Diagnostics	Centers for Disease Control and Prevention
EPI1677296	PA	Vietnam	2018-Mar-04	EPI_ISL_408126	A/chicken/Vietnam/NCVD-LC2V3S2/2018	National Centre of Veterinary Diagnostics	Centers for Disease Control and Prevention
EPI1677297	PB2	Vietnam	2018-Mar-04	EPI_ISL_408126	A/chicken/Vietnam/NCVD-LC2V3S2/2018	National Centre of Veterinary Diagnostics	Centers for Disease Control and Prevention
EPI470176	NA	China	2013-Jan-01	EPI_ISL_146163	A/chicken/Wenzhou/598/2013		Import from public-domain	Lam,T.T.Y.; Wang,J.; Shen,Y.; Zhou,B.; Duan,L.; Cheung,C.L.; Ma,C.; Lycett,S.J.; Leung,C.Y.H.; Chen,X.; Li,L.; Hong,W.; Chai,Y.; Zhou,L.; Liang,H.; Ou,Z.; Liu,Y.; Farooqui,A.; Kelvin,D.J.; Poon,L.L.M.; Smith,D.K.; Pybus,O.G.; Leung,G.M.; Shu,Y.; Webster,R.G.; Webby,R.J.; Peiris,J.S.M.; Rambaut,A.; Zhu,H.; Guan,Y.
EPI470812	NS	China	2013-Jan-01	EPI_ISL_146163	A/chicken/Wenzhou/598/2013		Import from public-domain	Lam,T.T.Y.; Wang,J.; Shen,Y.; Zhou,B.; Duan,L.; Cheung,C.L.; Ma,C.; Lycett,S.J.; Leung,C.Y.H.; Chen,X.; Li,L.; Hong,W.; Chai,Y.; Zhou,L.; Liang,H.; Ou,Z.; Liu,Y.; Farooqui,A.; Kelvin,D.J.; Poon,L.L.M.; Smith,D.K.; Pybus,O.G.; Leung,G.M.; Shu,Y.; Webster,R.G.; Webby,R.J.; Peiris,J.S.M.; Rambaut,A.; Zhu,H.; Guan,Y.
EPI470572	NP	China	2013-Jan-01	EPI_ISL_146163	A/chicken/Wenzhou/598/2013		Import from public-domain	Lam,T.T.Y.; Wang,J.; Shen,Y.; Zhou,B.; Duan,L.; Cheung,C.L.; Ma,C.; Lycett,S.J.; Leung,C.Y.H.; Chen,X.; Li,L.; Hong,W.; Chai,Y.; Zhou,L.; Liang,H.; Ou,Z.; Liu,Y.; Farooqui,A.; Kelvin,D.J.; Poon,L.L.M.; Smith,D.K.; Pybus,O.G.; Leung,G.M.; Shu,Y.; Webster,R.G.; Webby,R.J.; Peiris,J.S.M.; Rambaut,A.; Zhu,H.; Guan,Y.
EPI470051	MP	China	2013-Jan-01	EPI_ISL_146163	A/chicken/Wenzhou/598/2013		Import from public-domain	Lam,T.T.Y.; Wang,J.; Shen,Y.; Zhou,B.; Duan,L.; Cheung,C.L.; Ma,C.; Lycett,S.J.; Leung,C.Y.H.; Chen,X.; Li,L.; Hong,W.; Chai,Y.; Zhou,L.; Liang,H.; Ou,Z.; Liu,Y.; Farooqui,A.; Kelvin,D.J.; Poon,L.L.M.; Smith,D.K.; Pybus,O.G.; Leung,G.M.; Shu,Y.; Webster,R.G.; Webby,R.J.; Peiris,J.S.M.; Rambaut,A.; Zhu,H.; Guan,Y.
EPI469774	HA	China	2013-Jan-01	EPI_ISL_146163	A/chicken/Wenzhou/598/2013		Import from public-domain	Lam,T.T.Y.; Wang,J.; Shen,Y.; Zhou,B.; Duan,L.; Cheung,C.L.; Ma,C.; Lycett,S.J.; Leung,C.Y.H.; Chen,X.; Li,L.; Hong,W.; Chai,Y.; Zhou,L.; Liang,H.; Ou,Z.; Liu,Y.; Farooqui,A.; Kelvin,D.J.; Poon,L.L.M.; Smith,D.K.; Pybus,O.G.; Leung,G.M.; Shu,Y.; Webster,R.G.; Webby,R.J.; Peiris,J.S.M.; Rambaut,A.; Zhu,H.; Guan,Y.
EPI468977	PB2	China	2013-Jan-01	EPI_ISL_146163	A/chicken/Wenzhou/598/2013		Import from public-domain	Lam,T.T.Y.; Wang,J.; Shen,Y.; Zhou,B.; Duan,L.; Cheung,C.L.; Ma,C.; Lycett,S.J.; Leung,C.Y.H.; Chen,X.; Li,L.; Hong,W.; Chai,Y.; Zhou,L.; Liang,H.; Ou,Z.; Liu,Y.; Farooqui,A.; Kelvin,D.J.; Poon,L.L.M.; Smith,D.K.; Pybus,O.G.; Leung,G.M.; Shu,Y.; Webster,R.G.; Webby,R.J.; Peiris,J.S.M.; Rambaut,A.; Zhu,H.; Guan,Y.
EPI469270	PB1	China	2013-Jan-01	EPI_ISL_146163	A/chicken/Wenzhou/598/2013		Import from public-domain	Lam,T.T.Y.; Wang,J.; Shen,Y.; Zhou,B.; Duan,L.; Cheung,C.L.; Ma,C.; Lycett,S.J.; Leung,C.Y.H.; Chen,X.; Li,L.; Hong,W.; Chai,Y.; Zhou,L.; Liang,H.; Ou,Z.; Liu,Y.; Farooqui,A.; Kelvin,D.J.; Poon,L.L.M.; Smith,D.K.; Pybus,O.G.; Leung,G.M.; Shu,Y.; Webster,R.G.; Webby,R.J.; Peiris,J.S.M.; Rambaut,A.; Zhu,H.; Guan,Y.
EPI487837	PA	China	2013-Jan-01	EPI_ISL_146163	A/chicken/Wenzhou/598/2013		Import from public-domain	Lam,T.T.Y.; Wang,J.; Shen,Y.; Zhou,B.; Duan,L.; Cheung,C.L.; Ma,C.; Lycett,S.J.; Leung,C.Y.H.; Chen,X.; Li,L.; Hong,W.; Chai,Y.; Zhou,L.; Liang,H.; Ou,Z.; Liu,Y.; Farooqui,A.; Kelvin,D.J.; Poon,L.L.M.; Smith,D.K.; Pybus,O.G.; Leung,G.M.; Shu,Y.; Webster,R.G.; Webby,R.J.; Peiris,J.S.M.; Rambaut,A.; Zhu,H.; Guan,Y.
EPI385885	HA	China	2010-Apr-01	EPI_ISL_124878	A/chicken/Anhui/HF/2010		Import from public-domain	Zhang,T.; Wang,W.; Zheng,J.; Zhang,F.; Zhang,H.
EPI385886	MP	China	2010-Apr-01	EPI_ISL_124878	A/chicken/Anhui/HF/2010		Import from public-domain	Zhang,T.; Wang,W.; Zheng,J.; Zhang,F.; Zhang,H.
EPI385887	NA	China	2010-Apr-01	EPI_ISL_124878	A/chicken/Anhui/HF/2010		Import from public-domain	Zhang,T.; Wang,W.; Zheng,J.; Zhang,F.; Zhang,H.
EPI385888	NP	China	2010-Apr-01	EPI_ISL_124878	A/chicken/Anhui/HF/2010		Import from public-domain	Zhang,T.; Wang,W.; Zheng,J.; Zhang,F.; Zhang,H.
EPI385889	NS	China	2010-Apr-01	EPI_ISL_124878	A/chicken/Anhui/HF/2010		Import from public-domain	Zhang,T.; Wang,W.; Zheng,J.; Zhang,F.; Zhang,H.
EPI385890	PA	China	2010-Apr-01	EPI_ISL_124878	A/chicken/Anhui/HF/2010		Import from public-domain	Zhang,T.; Wang,W.; Zheng,J.; Zhang,F.; Zhang,H.
EPI385891	PB1	China	2010-Apr-01	EPI_ISL_124878	A/chicken/Anhui/HF/2010		Import from public-domain	Zhang,T.; Wang,W.; Zheng,J.; Zhang,F.; Zhang,H.
EPI385892	PB2	China	2010-Apr-01	EPI_ISL_124878	A/chicken/Anhui/HF/2010		Import from public-domain	Zhang,T.; Wang,W.; Zheng,J.; Zhang,F.; Zhang,H.
EPI1851062	NP	Lao, People's Democratic Republic	2019-Mar-04	EPI_ISL_1290872	A/chicken/Laos/598/2019	NAHC	Centers for Disease Control and Prevention	Phommachanh, P.;Theppangna, W.;Khanthamaly, V
EPI1851063	NS	Lao, People's Democratic Republic	2019-Mar-04	EPI_ISL_1290872	A/chicken/Laos/598/2019	NAHC	Centers for Disease Control and Prevention	Phommachanh, P.;Theppangna, W.;Khanthamaly, V
EPI1851064	MP	Lao, People's Democratic Republic	2019-Mar-04	EPI_ISL_1290872	A/chicken/Laos/598/2019	NAHC	Centers for Disease Control and Prevention	Phommachanh, P.;Theppangna, W.;Khanthamaly, V
EPI1851065	PA	Lao, People's Democratic Republic	2019-Mar-04	EPI_ISL_1290872	A/chicken/Laos/598/2019	NAHC	Centers for Disease Control and Prevention	Phommachanh, P.;Theppangna, W.;Khanthamaly, V
EPI1851066	PB2	Lao, People's Democratic Republic	2019-Mar-04	EPI_ISL_1290872	A/chicken/Laos/598/2019	NAHC	Centers for Disease Control and Prevention	Phommachanh, P.;Theppangna, W.;Khanthamaly, V
EPI1851067	PB1	Lao, People's Democratic Republic	2019-Mar-04	EPI_ISL_1290872	A/chicken/Laos/598/2019	NAHC	Centers for Disease Control and Prevention	Phommachanh, P.;Theppangna, W.;Khanthamaly, V
EPI1851068	NA	Lao, People's Democratic Republic	2019-Mar-04	EPI_ISL_1290872	A/chicken/Laos/598/2019	NAHC	Centers for Disease Control and Prevention	Phommachanh, P.;Theppangna, W.;Khanthamaly, V
EPI1851069	HA	Lao, People's Democratic Republic	2019-Mar-04	EPI_ISL_1290872	A/chicken/Laos/598/2019	NAHC	Centers for Disease Control and Prevention	Phommachanh, P.;Theppangna, W.;Khanthamaly, V
EPI1677986	NP	Vietnam	2018-Apr-05	EPI_ISL_408220	A/chicken/Vietnam/Raho6-18S-0775/2018	Center for Veterinary Diagnostics - Regional Animal Health Office No.6	Centers for Disease Control and Prevention
EPI1677987	NS	Vietnam	2018-Apr-05	EPI_ISL_408220	A/chicken/Vietnam/Raho6-18S-0775/2018	Center for Veterinary Diagnostics - Regional Animal Health Office No.6	Centers for Disease Control and Prevention
EPI1677988	MP	Vietnam	2018-Apr-05	EPI_ISL_408220	A/chicken/Vietnam/Raho6-18S-0775/2018	Center for Veterinary Diagnostics - Regional Animal Health Office No.6	Centers for Disease Control and Prevention
EPI1677992	NA	Vietnam	2018-Apr-05	EPI_ISL_408220	A/chicken/Vietnam/Raho6-18S-0775/2018	Center for Veterinary Diagnostics - Regional Animal Health Office No.6	Centers for Disease Control and Prevention
EPI1677993	HA	Vietnam	2018-Apr-05	EPI_ISL_408220	A/chicken/Vietnam/Raho6-18S-0775/2018	Center for Veterinary Diagnostics - Regional Animal Health Office No.6	Centers for Disease Control and Prevention
EPI1677989	PA	Vietnam	2018-Apr-05	EPI_ISL_408220	A/chicken/Vietnam/Raho6-18S-0775/2018	Center for Veterinary Diagnostics - Regional Animal Health Office No.6	Centers for Disease Control and Prevention
EPI1677990	PB2	Vietnam	2018-Apr-05	EPI_ISL_408220	A/chicken/Vietnam/Raho6-18S-0775/2018	Center for Veterinary Diagnostics - Regional Animal Health Office No.6	Centers for Disease Control and Prevention
EPI1677991	PB1	Vietnam	2018-Apr-05	EPI_ISL_408220	A/chicken/Vietnam/Raho6-18S-0775/2018	Center for Veterinary Diagnostics - Regional Animal Health Office No.6	Centers for Disease Control and Prevention
EPI1677550	NP	Vietnam	2018-Mar-11	EPI_ISL_408162	A/chicken/Vietnam/NCVD-18-113-11/2018	National Centre of Veterinary Diagnostics	Centers for Disease Control and Prevention
EPI1677556	NA	Vietnam	2018-Mar-11	EPI_ISL_408162	A/chicken/Vietnam/NCVD-18-113-11/2018	National Centre of Veterinary Diagnostics	Centers for Disease Control and Prevention
EPI1677557	HA	Vietnam	2018-Mar-11	EPI_ISL_408162	A/chicken/Vietnam/NCVD-18-113-11/2018	National Centre of Veterinary Diagnostics	Centers for Disease Control and Prevention
EPI1677551	NS	Vietnam	2018-Mar-11	EPI_ISL_408162	A/chicken/Vietnam/NCVD-18-113-11/2018	National Centre of Veterinary Diagnostics	Centers for Disease Control and Prevention
EPI1677552	MP	Vietnam	2018-Mar-11	EPI_ISL_408162	A/chicken/Vietnam/NCVD-18-113-11/2018	National Centre of Veterinary Diagnostics	Centers for Disease Control and Prevention
EPI1677553	PA	Vietnam	2018-Mar-11	EPI_ISL_408162	A/chicken/Vietnam/NCVD-18-113-11/2018	National Centre of Veterinary Diagnostics	Centers for Disease Control and Prevention
EPI1677554	PB2	Vietnam	2018-Mar-11	EPI_ISL_408162	A/chicken/Vietnam/NCVD-18-113-11/2018	National Centre of Veterinary Diagnostics	Centers for Disease Control and Prevention
EPI1677555	PB1	Vietnam	2018-Mar-11	EPI_ISL_408162	A/chicken/Vietnam/NCVD-18-113-11/2018	National Centre of Veterinary Diagnostics	Centers for Disease Control and Prevention
EPI1677848	PA	Vietnam	2018-Mar-11	EPI_ISL_408202	A/chicken/Vietnam/NCVD-18-113-4/2018	National Centre of Veterinary Diagnostics	Centers for Disease Control and Prevention
EPI1677849	PB2	Vietnam	2018-Mar-11	EPI_ISL_408202	A/chicken/Vietnam/NCVD-18-113-4/2018	National Centre of Veterinary Diagnostics	Centers for Disease Control and Prevention
EPI1677850	PB1	Vietnam	2018-Mar-11	EPI_ISL_408202	A/chicken/Vietnam/NCVD-18-113-4/2018	National Centre of Veterinary Diagnostics	Centers for Disease Control and Prevention
EPI1677845	NP	Vietnam	2018-Mar-11	EPI_ISL_408202	A/chicken/Vietnam/NCVD-18-113-4/2018	National Centre of Veterinary Diagnostics	Centers for Disease Control and Prevention
EPI1677846	NS	Vietnam	2018-Mar-11	EPI_ISL_408202	A/chicken/Vietnam/NCVD-18-113-4/2018	National Centre of Veterinary Diagnostics	Centers for Disease Control and Prevention
EPI1677847	MP	Vietnam	2018-Mar-11	EPI_ISL_408202	A/chicken/Vietnam/NCVD-18-113-4/2018	National Centre of Veterinary Diagnostics	Centers for Disease Control and Prevention
EPI1677851	NA	Vietnam	2018-Mar-11	EPI_ISL_408202	A/chicken/Vietnam/NCVD-18-113-4/2018	National Centre of Veterinary Diagnostics	Centers for Disease Control and Prevention
EPI1677852	HA	Vietnam	2018-Mar-11	EPI_ISL_408202	A/chicken/Vietnam/NCVD-18-113-4/2018	National Centre of Veterinary Diagnostics	Centers for Disease Control and Prevention
